# Supplementary material for: 16S rRNA Amplicon Sequencing for Epidemiological Surveys of Bacteria in Wildlife
Source: mSystems. 2016 Jul 19;1(4):e00032-16. doi: 10.1128/mSystems.00032-16 (PMC5069956; doi:10.1128/mSystems.00032-16)
Supplement: Table S2 [file sys004162039st2.xlsx]

## Sheet: stability.files copie
Sample_ID	Samlpe_type	Locality in Senegal	Species	Sequencing_run	PCR_ID	PCR_replicate	Sequence_file_name_(read_1_fastq_file)	Sequence_file_name_(read_2_fastq_file)
CB2423	Wild_rodent_(spleen)	Dagathie	Mus_musculus_domesticus	Run1	CB2423	PCR1	CB2423_S1_L001_R1_001.fastq	CB2423_S1_L001_R2_001.fastq
					CB2423bis	PCR2	CB2423bis_S385_L001_R1_001.fastq	CB2423bis_S385_L001_R2_001.fastq
CB2424	Wild_rodent_(spleen)	Dagathie	Mus_musculus_domesticus	Run1	CB2424	PCR1	CB2424_S13_L001_R1_001.fastq	CB2424_S13_L001_R2_001.fastq
CB2424	Wild_rodent	Dagathie	Mus_musculus_domesticus	Run1	CB2424ReExt	PCR1	CB2424ReExt_S297_L001_R1_001.fastq	CB2424ReExt_S297_L001_R2_001.fastq
CB2424	Wild_rodent_(spleen)	Dagathie	Mus_musculus_domesticus	Run1	CB2424bis	PCR2	CB2424bis_S397_L001_R1_001.fastq	CB2424bis_S397_L001_R2_001.fastq
CB2424	Wild_rodent	Dagathie	Mus_musculus_domesticus	Run1	CB2424ReExtbis	PCR2	CB2424ReExtbis_S681_L001_R1_001.fastq	CB2424ReExtbis_S681_L001_R2_001.fastq
CB2425	Wild_rodent_(spleen)	Dagathie	Mus_musculus_domesticus	Run1	CB2425	PCR1	CB2425_S25_L001_R1_001.fastq	CB2425_S25_L001_R2_001.fastq
CB2425	Wild_rodent	Dagathie	Mus_musculus_domesticus	Run1	CB2425bis	PCR2	CB2425bis_S409_L001_R1_001.fastq	CB2425bis_S409_L001_R2_001.fastq
CB2426	Wild_rodent_(spleen)	Dagathie	Mus_musculus_domesticus	Run1	CB2426	PCR1	CB2426_S37_L001_R1_001.fastq	CB2426_S37_L001_R2_001.fastq
CB2426	Wild_rodent	Dagathie	Mus_musculus_domesticus	Run1	CB2426bis	PCR2	CB2426bis_S421_L001_R1_001.fastq	CB2426bis_S421_L001_R2_001.fastq
CB2427	Wild_rodent_(spleen)	Dagathie	Mus_musculus_domesticus	Run1	CB2427	PCR1	CB2427_S49_L001_R1_001.fastq	CB2427_S49_L001_R2_001.fastq
CB2427	Wild_rodent	Dagathie	Mus_musculus_domesticus	Run1	CB2427bis	PCR2	CB2427bis_S433_L001_R1_001.fastq	CB2427bis_S433_L001_R2_001.fastq
CB2428	Wild_rodent_(spleen)	Dagathie	Mus_musculus_domesticus	Run1	CB2428	PCR1	CB2428_S61_L001_R1_001.fastq	CB2428_S61_L001_R2_001.fastq
CB2428	Wild_rodent	Dagathie	Mus_musculus_domesticus	Run1	CB2428bis	PCR2	CB2428bis_S445_L001_R1_001.fastq	CB2428bis_S445_L001_R2_001.fastq
CB2429	Wild_rodent_(spleen)	Dagathie	Mus_musculus_domesticus	Run1	CB2429	PCR1	CB2429_S73_L001_R1_001.fastq	CB2429_S73_L001_R2_001.fastq
CB2429	Wild_rodent	Dagathie	Mus_musculus_domesticus	Run1	CB2429bis	PCR2	CB2429bis_S457_L001_R1_001.fastq	CB2429bis_S457_L001_R2_001.fastq
CB2430	Wild_rodent_(spleen)	Dagathie	Mus_musculus_domesticus	Run1	CB2430	PCR1	CB2430_S85_L001_R1_001.fastq	CB2430_S85_L001_R2_001.fastq
CB2430	Wild_rodent	Dagathie	Mus_musculus_domesticus	Run1	CB2430bis	PCR2	CB2430bis_S469_L001_R1_001.fastq	CB2430bis_S469_L001_R2_001.fastq
CB2431	Wild_rodent_(spleen)	Dagathie	Mus_musculus_domesticus	Run1	CB2431	PCR1	CB2431_S2_L001_R1_001.fastq	CB2431_S2_L001_R2_001.fastq
		Dagathie	Mus_musculus_domesticus	Run1	CB2431bis	PCR2	CB2431bis_S386_L001_R1_001.fastq	CB2431bis_S386_L001_R2_001.fastq
		Dagathie	Mus_musculus_domesticus	Run1	CB2431ter	PCR3	CB2431ter_S770_L001_R1_001.fastq	CB2431ter_S770_L001_R2_001.fastq
CB2432	Wild_rodent_(spleen)	Dagathie	Mus_musculus_domesticus	Run1	CB2432	PCR1	CB2432_S14_L001_R1_001.fastq	CB2432_S14_L001_R2_001.fastq
CB2432	Wild_rodent	Dagathie	Mus_musculus_domesticus	Run1	CB2432bis	PCR2	CB2432bis_S398_L001_R1_001.fastq	CB2432bis_S398_L001_R2_001.fastq
CB2432	Wild_rodent	Dagathie	Mus_musculus_domesticus	Run1	CB2432ter	PCR3	CB2432ter_S782_L001_R1_001.fastq	CB2432ter_S782_L001_R2_001.fastq
CB2433	Wild_rodent_(spleen)	Dagathie	Mus_musculus_domesticus	Run1	CB2433	PCR1	CB2433_S26_L001_R1_001.fastq	CB2433_S26_L001_R2_001.fastq
CB2433	Wild_rodent	Dagathie	Mus_musculus_domesticus	Run1	CB2433bis	PCR2	CB2433bis_S410_L001_R1_001.fastq	CB2433bis_S410_L001_R2_001.fastq
CB2433	Wild_rodent	Dagathie	Mus_musculus_domesticus	Run1	CB2433ter	PCR3	CB2433ter_S794_L001_R1_001.fastq	CB2433ter_S794_L001_R2_001.fastq
CB2434	Wild_rodent_(spleen)	Dagathie	Mus_musculus_domesticus	Run1	CB2434	PCR1	CB2434_S38_L001_R1_001.fastq	CB2434_S38_L001_R2_001.fastq
CB2434	Wild_rodent	Dagathie	Mus_musculus_domesticus	Run1	CB2434bis	PCR2	CB2434bis_S422_L001_R1_001.fastq	CB2434bis_S422_L001_R2_001.fastq
CB2434	Wild_rodent	Dagathie	Mus_musculus_domesticus	Run1	CB2434ter	PCR3	CB2434ter_S806_L001_R1_001.fastq	CB2434ter_S806_L001_R2_001.fastq
CB2435	Wild_rodent_(spleen)	Dagathie	Mus_musculus_domesticus	Run1	CB2435	PCR1	CB2435_S50_L001_R1_001.fastq	CB2435_S50_L001_R2_001.fastq
CB2435	Wild_rodent	Dagathie	Mus_musculus_domesticus	Run1	CB2435bis	PCR2	CB2435bis_S434_L001_R1_001.fastq	CB2435bis_S434_L001_R2_001.fastq
CB2435	Wild_rodent	Dagathie	Mus_musculus_domesticus	Run1	CB2435ter	PCR3	CB2435ter_S818_L001_R1_001.fastq	CB2435ter_S818_L001_R2_001.fastq
CB2437	Wild_rodent_(spleen)	Dagathie	Mus_musculus_domesticus	Run1	CB2437	PCR1	CB2437_S62_L001_R1_001.fastq	CB2437_S62_L001_R2_001.fastq
CB2437	Wild_rodent	Dagathie	Mus_musculus_domesticus	Run1	CB2437bis	PCR2	CB2437bis_S446_L001_R1_001.fastq	CB2437bis_S446_L001_R2_001.fastq
CB2437	Wild_rodent	Dagathie	Mus_musculus_domesticus	Run1	CB2437ter	PCR3	CB2437ter_S830_L001_R1_001.fastq	CB2437ter_S830_L001_R2_001.fastq
CB2438	Wild_rodent_(spleen)	Dagathie	Mus_musculus_domesticus	Run1	CB2438	PCR1	CB2438_S74_L001_R1_001.fastq	CB2438_S74_L001_R2_001.fastq
CB2438	Wild_rodent	Dagathie	Mus_musculus_domesticus	Run1	CB2438bis	PCR2	CB2438bis_S458_L001_R1_001.fastq	CB2438bis_S458_L001_R2_001.fastq
CB2438	Wild_rodent	Dagathie	Mus_musculus_domesticus	Run1	CB2438ter	PCR3	CB2438ter_S842_L001_R1_001.fastq	CB2438ter_S842_L001_R2_001.fastq
CB2442	Wild_rodent_(spleen)	Dagathie	Mus_musculus_domesticus	Run1	CB2442	PCR1	CB2442_S86_L001_R1_001.fastq	CB2442_S86_L001_R2_001.fastq
CB2442	Wild_rodent	Dagathie	Mus_musculus_domesticus	Run1	CB2442bis	PCR2	CB2442bis_S470_L001_R1_001.fastq	CB2442bis_S470_L001_R2_001.fastq
CB2442	Wild_rodent	Dagathie	Mus_musculus_domesticus	Run1	CB2442ter	PCR3	CB2442ter_S854_L001_R1_001.fastq	CB2442ter_S854_L001_R2_001.fastq
CB2443	Wild_rodent_(spleen)	Dagathie	Mus_musculus_domesticus	Run1	CB2443	PCR1	CB2443_S3_L001_R1_001.fastq	CB2443_S3_L001_R2_001.fastq
CB2443	Wild_rodent	Dagathie	Mus_musculus_domesticus	Run1	CB2443bis	PCR2	CB2443bis_S387_L001_R1_001.fastq	CB2443bis_S387_L001_R2_001.fastq
CB2443	Wild_rodent	Dagathie	Mus_musculus_domesticus	Run1	CB2443ter	PCR3	CB2443ter_S771_L001_R1_001.fastq	CB2443ter_S771_L001_R2_001.fastq
CB2444	Wild_rodent_(spleen)	Dagathie	Mus_musculus_domesticus	Run1	CB2444	PCR1	CB2444_S15_L001_R1_001.fastq	CB2444_S15_L001_R2_001.fastq
CB2444	Wild_rodent	Dagathie	Mus_musculus_domesticus	Run1	CB2444bis	PCR2	CB2444bis_S399_L001_R1_001.fastq	CB2444bis_S399_L001_R2_001.fastq
CB2444	Wild_rodent	Dagathie	Mus_musculus_domesticus	Run1	CB2444ter	PCR3	CB2444ter_S783_L001_R1_001.fastq	CB2444ter_S783_L001_R2_001.fastq
CB2445	Wild_rodent_(spleen)	Dagathie	Mus_musculus_domesticus	Run1	CB2445	PCR1	CB2445_S27_L001_R1_001.fastq	CB2445_S27_L001_R2_001.fastq
CB2445	Wild_rodent	Dagathie	Mus_musculus_domesticus	Run1	CB2445bis	PCR2	CB2445bis_S411_L001_R1_001.fastq	CB2445bis_S411_L001_R2_001.fastq
CB2445	Wild_rodent	Dagathie	Mus_musculus_domesticus	Run1	CB2445ter	PCR3	CB2445ter_S795_L001_R1_001.fastq	CB2445ter_S795_L001_R2_001.fastq
CB2446	Wild_rodent_(spleen)	Dagathie	Mus_musculus_domesticus	Run1	CB2446	PCR1	CB2446_S39_L001_R1_001.fastq	CB2446_S39_L001_R2_001.fastq
CB2446	Wild_rodent	Dagathie	Mus_musculus_domesticus	Run1	CB2446bis	PCR2	CB2446bis_S423_L001_R1_001.fastq	CB2446bis_S423_L001_R2_001.fastq
CB2446	Wild_rodent	Dagathie	Mus_musculus_domesticus	Run1	CB2446ter	PCR3	CB2446ter_S807_L001_R1_001.fastq	CB2446ter_S807_L001_R2_001.fastq
CB2447	Wild_rodent_(spleen)	Dagathie	Mus_musculus_domesticus	Run1	CB2447	PCR1	CB2447_S51_L001_R1_001.fastq	CB2447_S51_L001_R2_001.fastq
CB2447	Wild_rodent	Dagathie	Mus_musculus_domesticus	Run1	CB2447bis	PCR2	CB2447bis_S435_L001_R1_001.fastq	CB2447bis_S435_L001_R2_001.fastq
CB2447	Wild_rodent	Dagathie	Mus_musculus_domesticus	Run1	CB2447ter	PCR3	CB2447ter_S819_L001_R1_001.fastq	CB2447ter_S819_L001_R2_001.fastq
CB2448	Wild_rodent_(spleen)	Dagathie	Mus_musculus_domesticus	Run1	CB2448	PCR1	CB2448_S63_L001_R1_001.fastq	CB2448_S63_L001_R2_001.fastq
CB2448	Wild_rodent	Dagathie	Mus_musculus_domesticus	Run1	CB2448bis	PCR2	CB2448bis_S447_L001_R1_001.fastq	CB2448bis_S447_L001_R2_001.fastq
CB2448	Wild_rodent	Dagathie	Mus_musculus_domesticus	Run1	CB2448ter	PCR3	CB2448ter_S831_L001_R1_001.fastq	CB2448ter_S831_L001_R2_001.fastq
CB2450	Wild_rodent_(spleen)	Dagathie	Mus_musculus_domesticus	Run1	CB2450	PCR1	CB2450_S75_L001_R1_001.fastq	CB2450_S75_L001_R2_001.fastq
CB2450	Wild_rodent	Dagathie	Mus_musculus_domesticus	Run1	CB2450bis	PCR2	CB2450bis_S459_L001_R1_001.fastq	CB2450bis_S459_L001_R2_001.fastq
CB2450	Wild_rodent	Dagathie	Mus_musculus_domesticus	Run1	CB2450ter	PCR3	CB2450ter_S843_L001_R1_001.fastq	CB2450ter_S843_L001_R2_001.fastq
CB2451	Wild_rodent_(spleen)	Dagathie	Mus_musculus_domesticus	Run1	CB2451	PCR1	CB2451_S87_L001_R1_001.fastq	CB2451_S87_L001_R2_001.fastq
CB2451	Wild_rodent	Dagathie	Mus_musculus_domesticus	Run1	CB2451bis	PCR2	CB2451bis_S471_L001_R1_001.fastq	CB2451bis_S471_L001_R2_001.fastq
CB2451	Wild_rodent	Dagathie	Mus_musculus_domesticus	Run1	CB2451ter	PCR3	CB2451ter_S855_L001_R1_001.fastq	CB2451ter_S855_L001_R2_001.fastq
CB2453	Wild_rodent_(spleen)	Mbakhana	Mus_musculus_domesticus	Run1	CB2453	PCR1	CB2453_S4_L001_R1_001.fastq	CB2453_S4_L001_R2_001.fastq
CB2453	Wild_rodent	Mbakhana	Mus_musculus_domesticus	Run1	CB2453bis	PCR2	CB2453bis_S388_L001_R1_001.fastq	CB2453bis_S388_L001_R2_001.fastq
CB2453	Wild_rodent	Mbakhana	Mus_musculus_domesticus	Run1	CB2453ter	PCR3	CB2453ter_S772_L001_R1_001.fastq	CB2453ter_S772_L001_R2_001.fastq
CB2454	Wild_rodent_(spleen)	Mbakhana	Mus_musculus_domesticus	Run1	CB2454	PCR1	CB2454_S16_L001_R1_001.fastq	CB2454_S16_L001_R2_001.fastq
CB2454	Wild_rodent	Mbakhana	Mus_musculus_domesticus	Run1	CB2454bis	PCR2	CB2454bis_S400_L001_R1_001.fastq	CB2454bis_S400_L001_R2_001.fastq
CB2454	Wild_rodent	Mbakhana	Mus_musculus_domesticus	Run1	CB2454ter	PCR3	CB2454ter_S784_L001_R1_001.fastq	CB2454ter_S784_L001_R2_001.fastq
CB2455	Wild_rodent_(spleen)	Mbakhana	Mus_musculus_domesticus	Run1	CB2455	PCR1	CB2455_S28_L001_R1_001.fastq	CB2455_S28_L001_R2_001.fastq
CB2455	Wild_rodent	Mbakhana	Mus_musculus_domesticus	Run1	CB2455bis	PCR2	CB2455bis_S412_L001_R1_001.fastq	CB2455bis_S412_L001_R2_001.fastq
CB2455	Wild_rodent	Mbakhana	Mus_musculus_domesticus	Run1	CB2455ter	PCR3	CB2455ter_S796_L001_R1_001.fastq	CB2455ter_S796_L001_R2_001.fastq
CB2456	Wild_rodent_(spleen)	Mbakhana	Mus_musculus_domesticus	Run1	CB2456	PCR1	CB2456_S40_L001_R1_001.fastq	CB2456_S40_L001_R2_001.fastq
CB2456	Wild_rodent	Mbakhana	Mus_musculus_domesticus	Run1	CB2456bis	PCR2	CB2456bis_S424_L001_R1_001.fastq	CB2456bis_S424_L001_R2_001.fastq
CB2456	Wild_rodent	Mbakhana	Mus_musculus_domesticus	Run1	CB2456ter	PCR3	CB2456ter_S808_L001_R1_001.fastq	CB2456ter_S808_L001_R2_001.fastq
CB2457	Wild_rodent_(spleen)	Mbakhana	Mus_musculus_domesticus	Run1	CB2457	PCR1	CB2457_S52_L001_R1_001.fastq	CB2457_S52_L001_R2_001.fastq
CB2457	Wild_rodent	Mbakhana	Mus_musculus_domesticus	Run1	CB2457bis	PCR2	CB2457bis_S436_L001_R1_001.fastq	CB2457bis_S436_L001_R2_001.fastq
CB2457	Wild_rodent	Mbakhana	Mus_musculus_domesticus	Run1	CB2457ter	PCR3	CB2457ter_S820_L001_R1_001.fastq	CB2457ter_S820_L001_R2_001.fastq
CB2458	Wild_rodent_(spleen)	Mbakhana	Mus_musculus_domesticus	Run1	CB2458	PCR1	CB2458_S64_L001_R1_001.fastq	CB2458_S64_L001_R2_001.fastq
CB2458	Wild_rodent	Mbakhana	Mus_musculus_domesticus	Run1	CB2458bis	PCR2	CB2458bis_S448_L001_R1_001.fastq	CB2458bis_S448_L001_R2_001.fastq
CB2458	Wild_rodent	Mbakhana	Mus_musculus_domesticus	Run1	CB2458ter	PCR3	CB2458ter_S832_L001_R1_001.fastq	CB2458ter_S832_L001_R2_001.fastq
CB2459	Wild_rodent_(spleen)	Mbakhana	Mus_musculus_domesticus	Run1	CB2459	PCR1	CB2459_S76_L001_R1_001.fastq	CB2459_S76_L001_R2_001.fastq
CB2459	Wild_rodent	Mbakhana	Mus_musculus_domesticus	Run1	CB2459bis	PCR2	CB2459bis_S460_L001_R1_001.fastq	CB2459bis_S460_L001_R2_001.fastq
CB2459	Wild_rodent	Mbakhana	Mus_musculus_domesticus	Run1	CB2459ter	PCR3	CB2459ter_S844_L001_R1_001.fastq	CB2459ter_S844_L001_R2_001.fastq
CB2460	Wild_rodent_(spleen)	Mbakhana	Mus_musculus_domesticus	Run1	CB2460	PCR1	CB2460_S88_L001_R1_001.fastq	CB2460_S88_L001_R2_001.fastq
CB2460	Wild_rodent	Mbakhana	Mus_musculus_domesticus	Run1	CB2460bis	PCR2	CB2460bis_S472_L001_R1_001.fastq	CB2460bis_S472_L001_R2_001.fastq
CB2460	Wild_rodent	Mbakhana	Mus_musculus_domesticus	Run1	CB2460ter	PCR3	CB2460ter_S856_L001_R1_001.fastq	CB2460ter_S856_L001_R2_001.fastq
CB2461	Wild_rodent_(spleen)	Mbakhana	Mus_musculus_domesticus	Run1	CB2461	PCR1	CB2461_S5_L001_R1_001.fastq	CB2461_S5_L001_R2_001.fastq
CB2461	Wild_rodent	Mbakhana	Mus_musculus_domesticus	Run1	CB2461bis	PCR2	CB2461bis_S389_L001_R1_001.fastq	CB2461bis_S389_L001_R2_001.fastq
CB2461	Wild_rodent	Mbakhana	Mus_musculus_domesticus	Run1	CB2461ter	PCR3	CB2461ter_S773_L001_R1_001.fastq	CB2461ter_S773_L001_R2_001.fastq
CB2464	Wild_rodent_(spleen)	Mbakhana	Mus_musculus_domesticus	Run1	CB2464	PCR1	CB2464_S17_L001_R1_001.fastq	CB2464_S17_L001_R2_001.fastq
CB2464	Wild_rodent	Mbakhana	Mus_musculus_domesticus	Run1	CB2464bis	PCR2	CB2464bis_S401_L001_R1_001.fastq	CB2464bis_S401_L001_R2_001.fastq
CB2464	Wild_rodent	Mbakhana	Mus_musculus_domesticus	Run1	CB2464ter	PCR3	CB2464ter_S785_L001_R1_001.fastq	CB2464ter_S785_L001_R2_001.fastq
CB2465	Wild_rodent_(spleen)	Mbakhana	Mus_musculus_domesticus	Run1	CB2465	PCR1	CB2465_S29_L001_R1_001.fastq	CB2465_S29_L001_R2_001.fastq
CB2465	Wild_rodent	Mbakhana	Mus_musculus_domesticus	Run1	CB2465bis	PCR2	CB2465bis_S413_L001_R1_001.fastq	CB2465bis_S413_L001_R2_001.fastq
CB2465	Wild_rodent	Mbakhana	Mus_musculus_domesticus	Run1	CB2465ter	PCR3	CB2465ter_S797_L001_R1_001.fastq	CB2465ter_S797_L001_R2_001.fastq
CB2467	Wild_rodent_(spleen)	Mbakhana	Mus_musculus_domesticus	Run1	CB2467	PCR1	CB2467_S41_L001_R1_001.fastq	CB2467_S41_L001_R2_001.fastq
CB2467	Wild_rodent	Mbakhana	Mus_musculus_domesticus	Run1	CB2467bis	PCR2	CB2467bis_S425_L001_R1_001.fastq	CB2467bis_S425_L001_R2_001.fastq
CB2467	Wild_rodent	Mbakhana	Mus_musculus_domesticus	Run1	CB2467ter	PCR3	CB2467ter_S809_L001_R1_001.fastq	CB2467ter_S809_L001_R2_001.fastq
CB2468	Wild_rodent_(spleen)	Mbakhana	Mus_musculus_domesticus	Run1	CB2468	PCR1	CB2468_S53_L001_R1_001.fastq	CB2468_S53_L001_R2_001.fastq
CB2468	Wild_rodent	Mbakhana	Mus_musculus_domesticus	Run1	CB2468bis	PCR2	CB2468bis_S437_L001_R1_001.fastq	CB2468bis_S437_L001_R2_001.fastq
CB2468	Wild_rodent	Mbakhana	Mus_musculus_domesticus	Run1	CB2468ter	PCR3	CB2468ter_S821_L001_R1_001.fastq	CB2468ter_S821_L001_R2_001.fastq
CB2469	Wild_rodent_(spleen)	Mbakhana	Mus_musculus_domesticus	Run1	CB2469	PCR1	CB2469_S65_L001_R1_001.fastq	CB2469_S65_L001_R2_001.fastq
CB2469	Wild_rodent	Mbakhana	Mus_musculus_domesticus	Run1	CB2469bis	PCR2	CB2469bis_S449_L001_R1_001.fastq	CB2469bis_S449_L001_R2_001.fastq
CB2469	Wild_rodent	Mbakhana	Mus_musculus_domesticus	Run1	CB2469ter	PCR3	CB2469ter_S833_L001_R1_001.fastq	CB2469ter_S833_L001_R2_001.fastq
CB2470	Wild_rodent_(spleen)	Mbakhana	Mus_musculus_domesticus	Run1	CB2470	PCR1	CB2470_S77_L001_R1_001.fastq	CB2470_S77_L001_R2_001.fastq
CB2470	Wild_rodent	Mbakhana	Mus_musculus_domesticus	Run1	CB2470bis	PCR2	CB2470bis_S461_L001_R1_001.fastq	CB2470bis_S461_L001_R2_001.fastq
CB2470	Wild_rodent	Mbakhana	Mus_musculus_domesticus	Run1	CB2470ter	PCR3	CB2470ter_S845_L001_R1_001.fastq	CB2470ter_S845_L001_R2_001.fastq
CB2471	Wild_rodent_(spleen)	Mbakhana	Mus_musculus_domesticus	Run1	CB2471ReExt	PCR1	CB2471ReExt_S309_L001_R1_001.fastq	CB2471ReExt_S309_L001_R2_001.fastq
CB2471	Wild_rodent	Mbakhana	Mus_musculus_domesticus	Run1	CB2471ReExtbis	PCR2	CB2471ReExtbis_S693_L001_R1_001.fastq	CB2471ReExtbis_S693_L001_R2_001.fastq
CB2471	Wild_rodent	Mbakhana	Mus_musculus_domesticus	Run1	CB2471ter	PCR3	CB2471ter_S857_L001_R1_001.fastq	CB2471ter_S857_L001_R2_001.fastq
CB2472	Wild_rodent_(spleen)	Mbakhana	Mus_musculus_domesticus	Run1	CB2472	PCR1	CB2472_S6_L001_R1_001.fastq	CB2472_S6_L001_R2_001.fastq
CB2472	Wild_rodent	Mbakhana	Mus_musculus_domesticus	Run1	CB2472bis	PCR2	CB2472bis_S390_L001_R1_001.fastq	CB2472bis_S390_L001_R2_001.fastq
CB2472	Wild_rodent	Mbakhana	Mus_musculus_domesticus	Run1	CB2472ter	PCR3	CB2472ter_S774_L001_R1_001.fastq	CB2472ter_S774_L001_R2_001.fastq
CB2474	Wild_rodent_(spleen)	Mbakhana	Mus_musculus_domesticus	Run1	CB2474	PCR1	CB2474_S18_L001_R1_001.fastq	CB2474_S18_L001_R2_001.fastq
CB2474	Wild_rodent	Mbakhana	Mus_musculus_domesticus	Run1	CB2474bis	PCR2	CB2474bis_S402_L001_R1_001.fastq	CB2474bis_S402_L001_R2_001.fastq
CB2474	Wild_rodent	Mbakhana	Mus_musculus_domesticus	Run1	CB2474ter	PCR3	CB2474ter_S786_L001_R1_001.fastq	CB2474ter_S786_L001_R2_001.fastq
CB2475	Wild_rodent_(spleen)	Mbakhana	Mus_musculus_domesticus	Run1	CB2475	PCR1	CB2475_S30_L001_R1_001.fastq	CB2475_S30_L001_R2_001.fastq
CB2475	Wild_rodent	Mbakhana	Mus_musculus_domesticus	Run1	CB2475bis	PCR2	CB2475bis_S414_L001_R1_001.fastq	CB2475bis_S414_L001_R2_001.fastq
CB2475	Wild_rodent	Mbakhana	Mus_musculus_domesticus	Run1	CB2475ter	PCR3	CB2475ter_S798_L001_R1_001.fastq	CB2475ter_S798_L001_R2_001.fastq
CB2476	Wild_rodent_(spleen)	Mbakhana	Mus_musculus_domesticus	Run1	CB2476	PCR1	CB2476_S42_L001_R1_001.fastq	CB2476_S42_L001_R2_001.fastq
CB2476	Wild_rodent	Mbakhana	Mus_musculus_domesticus	Run1	CB2476bis	PCR2	CB2476bis_S426_L001_R1_001.fastq	CB2476bis_S426_L001_R2_001.fastq
CB2476	Wild_rodent	Mbakhana	Mus_musculus_domesticus	Run1	CB2476ter	PCR3	CB2476ter_S810_L001_R1_001.fastq	CB2476ter_S810_L001_R2_001.fastq
CB2477	Wild_rodent_(spleen)	Mbakhana	Mus_musculus_domesticus	Run1	CB2477	PCR1	CB2477_S54_L001_R1_001.fastq	CB2477_S54_L001_R2_001.fastq
CB2477	Wild_rodent	Mbakhana	Mus_musculus_domesticus	Run1	CB2477bis	PCR2	CB2477bis_S438_L001_R1_001.fastq	CB2477bis_S438_L001_R2_001.fastq
CB2477	Wild_rodent	Mbakhana	Mus_musculus_domesticus	Run1	CB2477ter	PCR3	CB2477ter_S822_L001_R1_001.fastq	CB2477ter_S822_L001_R2_001.fastq
CB2478	Wild_rodent_(spleen)	Mbakhana	Mus_musculus_domesticus	Run1	CB2478	PCR1	CB2478_S66_L001_R1_001.fastq	CB2478_S66_L001_R2_001.fastq
CB2478	Wild_rodent	Mbakhana	Mus_musculus_domesticus	Run1	CB2478bis	PCR2	CB2478bis_S450_L001_R1_001.fastq	CB2478bis_S450_L001_R2_001.fastq
CB2478	Wild_rodent	Mbakhana	Mus_musculus_domesticus	Run1	CB2478ter	PCR3	CB2478ter_S834_L001_R1_001.fastq	CB2478ter_S834_L001_R2_001.fastq
CB2479	Wild_rodent_(spleen)	Mbakhana	Mus_musculus_domesticus	Run1	CB2479	PCR1	CB2479_S78_L001_R1_001.fastq	CB2479_S78_L001_R2_001.fastq
CB2479	Wild_rodent	Mbakhana	Mus_musculus_domesticus	Run1	CB2479bis	PCR2	CB2479bis_S462_L001_R1_001.fastq	CB2479bis_S462_L001_R2_001.fastq
CB2479	Wild_rodent	Mbakhana	Mus_musculus_domesticus	Run1	CB2479ter	PCR3	CB2479ter_S846_L001_R1_001.fastq	CB2479ter_S846_L001_R2_001.fastq
CB2480	Wild_rodent_(spleen)	Mbakhana	Mus_musculus_domesticus	Run1	CB2480	PCR1	CB2480_S90_L001_R1_001.fastq	CB2480_S90_L001_R2_001.fastq
CB2480	Wild_rodent	Mbakhana	Mus_musculus_domesticus	Run1	CB2480bis	PCR2	CB2480bis_S474_L001_R1_001.fastq	CB2480bis_S474_L001_R2_001.fastq
CB2480	Wild_rodent	Mbakhana	Mus_musculus_domesticus	Run1	CB2480ter	PCR3	CB2480ter_S858_L001_R1_001.fastq	CB2480ter_S858_L001_R2_001.fastq
CB2481	Wild_rodent_(spleen)	Mbakhana	Mus_musculus_domesticus	Run1	CB2481	PCR1	CB2481_S7_L001_R1_001.fastq	CB2481_S7_L001_R2_001.fastq
CB2481	Wild_rodent	Mbakhana	Mus_musculus_domesticus	Run1	CB2481bis	PCR2	CB2481bis_S391_L001_R1_001.fastq	CB2481bis_S391_L001_R2_001.fastq
CB2481	Wild_rodent	Mbakhana	Mus_musculus_domesticus	Run1	CB2481ter	PCR3	CB2481ter_S775_L001_R1_001.fastq	CB2481ter_S775_L001_R2_001.fastq
CB2482	Wild_rodent_(spleen)	Mbakhana	Mus_musculus_domesticus	Run1	CB2482	PCR1	CB2482_S19_L001_R1_001.fastq	CB2482_S19_L001_R2_001.fastq
CB2482	Wild_rodent	Mbakhana	Mus_musculus_domesticus	Run1	CB2482bis	PCR2	CB2482bis_S403_L001_R1_001.fastq	CB2482bis_S403_L001_R2_001.fastq
CB2482	Wild_rodent	Mbakhana	Mus_musculus_domesticus	Run1	CB2482ter	PCR3	CB2482ter_S787_L001_R1_001.fastq	CB2482ter_S787_L001_R2_001.fastq
CB2483	Wild_rodent_(spleen)	Thilene	Mus_musculus_domesticus	Run1	CB2483	PCR1	CB2483_S31_L001_R1_001.fastq	CB2483_S31_L001_R2_001.fastq
CB2483	Wild_rodent	Thilene	Mus_musculus_domesticus	Run1	CB2483bis	PCR2	CB2483bis_S415_L001_R1_001.fastq	CB2483bis_S415_L001_R2_001.fastq
CB2483	Wild_rodent	Thilene	Mus_musculus_domesticus	Run1	CB2483ter	PCR3	CB2483ter_S799_L001_R1_001.fastq	CB2483ter_S799_L001_R2_001.fastq
CB2484	Wild_rodent_(spleen)	Thilene	Mus_musculus_domesticus	Run1	CB2484ReExt	PCR1	CB2484ReExt_S310_L001_R1_001.fastq	CB2484ReExt_S310_L001_R2_001.fastq
CB2484	Wild_rodent	Thilene	Mus_musculus_domesticus	Run1	CB2484ReExtbis	PCR2	CB2484ReExtbis_S694_L001_R1_001.fastq	CB2484ReExtbis_S694_L001_R2_001.fastq
CB2484	Wild_rodent	Thilene	Mus_musculus_domesticus	Run1	CB2484ter	PCR3	CB2484ter_S788_L001_R1_001.fastq	CB2484ter_S788_L001_R2_001.fastq
CB2486	Wild_rodent_(spleen)	Thilene	Mus_musculus_domesticus	Run1	CB2486	PCR1	CB2486_S43_L001_R1_001.fastq	CB2486_S43_L001_R2_001.fastq
CB2486	Wild_rodent	Thilene	Mus_musculus_domesticus	Run1	CB2486bis	PCR2	CB2486bis_S427_L001_R1_001.fastq	CB2486bis_S427_L001_R2_001.fastq
CB2486	Wild_rodent	Thilene	Mus_musculus_domesticus	Run1	CB2486ter	PCR3	CB2486ter_S811_L001_R1_001.fastq	CB2486ter_S811_L001_R2_001.fastq
CB2487	Wild_rodent_(spleen)	Thilene	Mus_musculus_domesticus	Run1	CB2487	PCR1	CB2487_S55_L001_R1_001.fastq	CB2487_S55_L001_R2_001.fastq
CB2487	Wild_rodent	Thilene	Mus_musculus_domesticus	Run1	CB2487bis	PCR2	CB2487bis_S439_L001_R1_001.fastq	CB2487bis_S439_L001_R2_001.fastq
CB2487	Wild_rodent	Thilene	Mus_musculus_domesticus	Run1	CB2487ter	PCR3	CB2487ter_S823_L001_R1_001.fastq	CB2487ter_S823_L001_R2_001.fastq
CB2488	Wild_rodent_(spleen)	Thilene	Mus_musculus_domesticus	Run1	CB2488	PCR1	CB2488_S67_L001_R1_001.fastq	CB2488_S67_L001_R2_001.fastq
CB2488	Wild_rodent	Thilene	Mus_musculus_domesticus	Run1	CB2488bis	PCR2	CB2488bis_S451_L001_R1_001.fastq	CB2488bis_S451_L001_R2_001.fastq
CB2488	Wild_rodent	Thilene	Mus_musculus_domesticus	Run1	CB2488ter	PCR3	CB2488ter_S835_L001_R1_001.fastq	CB2488ter_S835_L001_R2_001.fastq
CB2489	Wild_rodent_(spleen)	Thilene	Mus_musculus_domesticus	Run1	CB2489	PCR1	CB2489_S79_L001_R1_001.fastq	CB2489_S79_L001_R2_001.fastq
CB2489	Wild_rodent	Thilene	Mus_musculus_domesticus	Run1	CB2489bis	PCR2	CB2489bis_S463_L001_R1_001.fastq	CB2489bis_S463_L001_R2_001.fastq
CB2489	Wild_rodent	Thilene	Mus_musculus_domesticus	Run1	CB2489ter	PCR3	CB2489ter_S847_L001_R1_001.fastq	CB2489ter_S847_L001_R2_001.fastq
CB2491	Wild_rodent_(spleen)	Thilene	Mus_musculus_domesticus	Run1	CB2491	PCR1	CB2491_S91_L001_R1_001.fastq	CB2491_S91_L001_R2_001.fastq
CB2491	Wild_rodent	Thilene	Mus_musculus_domesticus	Run1	CB2491bis	PCR2	CB2491bis_S475_L001_R1_001.fastq	CB2491bis_S475_L001_R2_001.fastq
CB2491	Wild_rodent	Thilene	Mus_musculus_domesticus	Run1	CB2491ter	PCR3	CB2491ter_S859_L001_R1_001.fastq	CB2491ter_S859_L001_R2_001.fastq
CB2492	Wild_rodent_(spleen)	Thilene	Mus_musculus_domesticus	Run1	CB2492	PCR1	CB2492_S8_L001_R1_001.fastq	CB2492_S8_L001_R2_001.fastq
CB2492	Wild_rodent	Thilene	Mus_musculus_domesticus	Run1	CB2492bis	PCR2	CB2492bis_S392_L001_R1_001.fastq	CB2492bis_S392_L001_R2_001.fastq
CB2492	Wild_rodent	Thilene	Mus_musculus_domesticus	Run1	CB2492ter	PCR3	CB2492ter_S776_L001_R1_001.fastq	CB2492ter_S776_L001_R2_001.fastq
CB2495	Wild_rodent_(spleen)	Thilene	Mus_musculus_domesticus	Run1	CB2495	PCR1	CB2495_S32_L001_R1_001.fastq	CB2495_S32_L001_R2_001.fastq
CB2495	Wild_rodent	Thilene	Mus_musculus_domesticus	Run1	CB2495bis	PCR2	CB2495bis_S416_L001_R1_001.fastq	CB2495bis_S416_L001_R2_001.fastq
CB2495	Wild_rodent	Thilene	Mus_musculus_domesticus	Run1	CB2495ter	PCR3	CB2495ter_S800_L001_R1_001.fastq	CB2495ter_S800_L001_R2_001.fastq
CB2496	Wild_rodent_(spleen)	Thilene	Mus_musculus_domesticus	Run1	CB2496	PCR1	CB2496_S44_L001_R1_001.fastq	CB2496_S44_L001_R2_001.fastq
CB2496	Wild_rodent	Thilene	Mus_musculus_domesticus	Run1	CB2496bis	PCR2	CB2496bis_S428_L001_R1_001.fastq	CB2496bis_S428_L001_R2_001.fastq
CB2496	Wild_rodent	Thilene	Mus_musculus_domesticus	Run1	CB2496ter	PCR3	CB2496ter_S812_L001_R1_001.fastq	CB2496ter_S812_L001_R2_001.fastq
CB2497	Wild_rodent_(spleen)	Thilene	Mus_musculus_domesticus	Run1	CB2497	PCR1	CB2497_S56_L001_R1_001.fastq	CB2497_S56_L001_R2_001.fastq
CB2497	Wild_rodent	Thilene	Mus_musculus_domesticus	Run1	CB2497bis	PCR2	CB2497bis_S440_L001_R1_001.fastq	CB2497bis_S440_L001_R2_001.fastq
CB2497	Wild_rodent	Thilene	Mus_musculus_domesticus	Run1	CB2497ter	PCR3	CB2497ter_S824_L001_R1_001.fastq	CB2497ter_S824_L001_R2_001.fastq
CB2498	Wild_rodent_(spleen)	Thilene	Mus_musculus_domesticus	Run1	CB2498	PCR1	CB2498_S68_L001_R1_001.fastq	CB2498_S68_L001_R2_001.fastq
CB2498	Wild_rodent	Thilene	Mus_musculus_domesticus	Run1	CB2498bis	PCR2	CB2498bis_S452_L001_R1_001.fastq	CB2498bis_S452_L001_R2_001.fastq
CB2498	Wild_rodent	Thilene	Mus_musculus_domesticus	Run1	CB2498ter	PCR3	CB2498ter_S836_L001_R1_001.fastq	CB2498ter_S836_L001_R2_001.fastq
CB2500	Wild_rodent_(spleen)	Thilene	Mus_musculus_domesticus	Run1	CB2500	PCR1	CB2500_S80_L001_R1_001.fastq	CB2500_S80_L001_R2_001.fastq
CB2500	Wild_rodent	Thilene	Mus_musculus_domesticus	Run1	CB2500bis	PCR2	CB2500bis_S464_L001_R1_001.fastq	CB2500bis_S464_L001_R2_001.fastq
CB2500	Wild_rodent	Thilene	Mus_musculus_domesticus	Run1	CB2500ter	PCR3	CB2500ter_S848_L001_R1_001.fastq	CB2500ter_S848_L001_R2_001.fastq
CB2501	Wild_rodent_(spleen)	Thilene	Mus_musculus_domesticus	Run1	CB2501	PCR1	CB2501_S92_L001_R1_001.fastq	CB2501_S92_L001_R2_001.fastq
CB2501	Wild_rodent	Thilene	Mus_musculus_domesticus	Run1	CB2501bis	PCR2	CB2501bis_S476_L001_R1_001.fastq	CB2501bis_S476_L001_R2_001.fastq
CB2501	Wild_rodent	Thilene	Mus_musculus_domesticus	Run1	CB2501ter	PCR3	CB2501ter_S860_L001_R1_001.fastq	CB2501ter_S860_L001_R2_001.fastq
CB2502	Wild_rodent_(spleen)	Thilene	Mus_musculus_domesticus	Run1	CB2502	PCR1	CB2502_S9_L001_R1_001.fastq	CB2502_S9_L001_R2_001.fastq
CB2502	Wild_rodent	Thilene	Mus_musculus_domesticus	Run1	CB2502bis	PCR2	CB2502bis_S393_L001_R1_001.fastq	CB2502bis_S393_L001_R2_001.fastq
CB2502	Wild_rodent	Thilene	Mus_musculus_domesticus	Run1	CB2502ter	PCR3	CB2502ter_S777_L001_R1_001.fastq	CB2502ter_S777_L001_R2_001.fastq
CB2503	Wild_rodent_(spleen)	Thilene	Mus_musculus_domesticus	Run1	CB2503	PCR1	CB2503_S21_L001_R1_001.fastq	CB2503_S21_L001_R2_001.fastq
CB2503	Wild_rodent	Thilene	Mus_musculus_domesticus	Run1	CB2503bis	PCR2	CB2503bis_S405_L001_R1_001.fastq	CB2503bis_S405_L001_R2_001.fastq
CB2503	Wild_rodent	Thilene	Mus_musculus_domesticus	Run1	CB2503ter	PCR3	CB2503ter_S789_L001_R1_001.fastq	CB2503ter_S789_L001_R2_001.fastq
CB2506	Wild_rodent_(spleen)	Thilene	Mus_musculus_domesticus	Run1	CB2506	PCR1	CB2506_S33_L001_R1_001.fastq	CB2506_S33_L001_R2_001.fastq
CB2506	Wild_rodent	Thilene	Mus_musculus_domesticus	Run1	CB2506bis	PCR2	CB2506bis_S417_L001_R1_001.fastq	CB2506bis_S417_L001_R2_001.fastq
CB2506	Wild_rodent	Thilene	Mus_musculus_domesticus	Run1	CB2506ter	PCR3	CB2506ter_S801_L001_R1_001.fastq	CB2506ter_S801_L001_R2_001.fastq
CB2507	Wild_rodent_(spleen)	Thilene	Mus_musculus_domesticus	Run1	CB2507	PCR1	CB2507_S45_L001_R1_001.fastq	CB2507_S45_L001_R2_001.fastq
CB2507	Wild_rodent	Thilene	Mus_musculus_domesticus	Run1	CB2507bis	PCR2	CB2507bis_S429_L001_R1_001.fastq	CB2507bis_S429_L001_R2_001.fastq
CB2507	Wild_rodent	Thilene	Mus_musculus_domesticus	Run1	CB2507ter	PCR3	CB2507ter_S813_L001_R1_001.fastq	CB2507ter_S813_L001_R2_001.fastq
CB2508	Wild_rodent_(spleen)	Thilene	Mus_musculus_domesticus	Run1	CB2508	PCR1	CB2508_S57_L001_R1_001.fastq	CB2508_S57_L001_R2_001.fastq
CB2508	Wild_rodent	Thilene	Mus_musculus_domesticus	Run1	CB2508bis	PCR2	CB2508bis_S441_L001_R1_001.fastq	CB2508bis_S441_L001_R2_001.fastq
CB2508	Wild_rodent	Thilene	Mus_musculus_domesticus	Run1	CB2508ter	PCR3	CB2508ter_S825_L001_R1_001.fastq	CB2508ter_S825_L001_R2_001.fastq
CB2510	Wild_rodent_(spleen)	Ndombo	Mus_musculus_domesticus	Run1	CB2510	PCR1	CB2510_S69_L001_R1_001.fastq	CB2510_S69_L001_R2_001.fastq
CB2510	Wild_rodent	Ndombo	Mus_musculus_domesticus	Run1	CB2510bis	PCR2	CB2510bis_S453_L001_R1_001.fastq	CB2510bis_S453_L001_R2_001.fastq
CB2510	Wild_rodent	Ndombo	Mus_musculus_domesticus	Run1	CB2510ter	PCR3	CB2510ter_S837_L001_R1_001.fastq	CB2510ter_S837_L001_R2_001.fastq
CB2511	Wild_rodent_(spleen)	Ndombo	Mus_musculus_domesticus	Run1	CB2511	PCR1	CB2511_S81_L001_R1_001.fastq	CB2511_S81_L001_R2_001.fastq
CB2511	Wild_rodent	Ndombo	Mus_musculus_domesticus	Run1	CB2511bis	PCR2	CB2511bis_S465_L001_R1_001.fastq	CB2511bis_S465_L001_R2_001.fastq
CB2511	Wild_rodent	Ndombo	Mus_musculus_domesticus	Run1	CB2511ter	PCR3	CB2511ter_S849_L001_R1_001.fastq	CB2511ter_S849_L001_R2_001.fastq
CB2512	Wild_rodent_(spleen)	Ndombo	Mus_musculus_domesticus	Run1	CB2512	PCR1	CB2512_S93_L001_R1_001.fastq	CB2512_S93_L001_R2_001.fastq
CB2512	Wild_rodent	Ndombo	Mus_musculus_domesticus	Run1	CB2512bis	PCR2	CB2512bis_S477_L001_R1_001.fastq	CB2512bis_S477_L001_R2_001.fastq
CB2512	Wild_rodent	Ndombo	Mus_musculus_domesticus	Run1	CB2512ter	PCR3	CB2512ter_S861_L001_R1_001.fastq	CB2512ter_S861_L001_R2_001.fastq
CB2513	Wild_rodent_(spleen)	Ndombo	Mus_musculus_domesticus	Run1	CB2513ReExt	PCR1	CB2513ReExt_S321_L001_R1_001.fastq	CB2513ReExt_S321_L001_R2_001.fastq
CB2513	Wild_rodent	Ndombo	Mus_musculus_domesticus	Run1	CB2513ReExtbis	PCR2	CB2513ReExtbis_S705_L001_R1_001.fastq	CB2513ReExtbis_S705_L001_R2_001.fastq
CB2513	Wild_rodent	Ndombo	Mus_musculus_domesticus	Run1	CB2513ter	PCR3	CB2513ter_S778_L001_R1_001.fastq	CB2513ter_S778_L001_R2_001.fastq
CB2514	Wild_rodent_(spleen)	Ndombo	Mus_musculus_domesticus	Run1	CB2514	PCR1	CB2514_S22_L001_R1_001.fastq	CB2514_S22_L001_R2_001.fastq
CB2514	Wild_rodent	Ndombo	Mus_musculus_domesticus	Run1	CB2514bis	PCR2	CB2514bis_S406_L001_R1_001.fastq	CB2514bis_S406_L001_R2_001.fastq
CB2514	Wild_rodent	Ndombo	Mus_musculus_domesticus	Run1	CB2514ter	PCR3	CB2514ter_S790_L001_R1_001.fastq	CB2514ter_S790_L001_R2_001.fastq
CB2515	Wild_rodent_(spleen)	Ndombo	Mus_musculus_domesticus	Run1	CB2515	PCR1	CB2515_S34_L001_R1_001.fastq	CB2515_S34_L001_R2_001.fastq
CB2515	Wild_rodent	Ndombo	Mus_musculus_domesticus	Run1	CB2515bis	PCR2	CB2515bis_S418_L001_R1_001.fastq	CB2515bis_S418_L001_R2_001.fastq
CB2515	Wild_rodent	Ndombo	Mus_musculus_domesticus	Run1	CB2515ter	PCR3	CB2515ter_S802_L001_R1_001.fastq	CB2515ter_S802_L001_R2_001.fastq
CB2516	Wild_rodent_(spleen)	Ndombo	Mus_musculus_domesticus	Run1	CB2516	PCR1	CB2516_S46_L001_R1_001.fastq	CB2516_S46_L001_R2_001.fastq
CB2516	Wild_rodent	Ndombo	Mus_musculus_domesticus	Run1	CB2516bis	PCR2	CB2516bis_S430_L001_R1_001.fastq	CB2516bis_S430_L001_R2_001.fastq
CB2516	Wild_rodent	Ndombo	Mus_musculus_domesticus	Run1	CB2516ter	PCR3	CB2516ter_S814_L001_R1_001.fastq	CB2516ter_S814_L001_R2_001.fastq
CB2517	Wild_rodent_(spleen)	Ndombo	Mus_musculus_domesticus	Run1	CB2517	PCR1	CB2517_S58_L001_R1_001.fastq	CB2517_S58_L001_R2_001.fastq
CB2517	Wild_rodent	Ndombo	Mus_musculus_domesticus	Run1	CB2517bis	PCR2	CB2517bis_S442_L001_R1_001.fastq	CB2517bis_S442_L001_R2_001.fastq
CB2517	Wild_rodent	Ndombo	Mus_musculus_domesticus	Run1	CB2517ter	PCR3	CB2517ter_S826_L001_R1_001.fastq	CB2517ter_S826_L001_R2_001.fastq
CB2518	Wild_rodent_(spleen)	Ndombo	Mus_musculus_domesticus	Run1	CB2518ReExt	PCR1	CB2518ReExt_S333_L001_R1_001.fastq	CB2518ReExt_S333_L001_R2_001.fastq
CB2518	Wild_rodent	Ndombo	Mus_musculus_domesticus	Run1	CB2518ReExtbis	PCR2	CB2518ReExtbis_S717_L001_R1_001.fastq	CB2518ReExtbis_S717_L001_R2_001.fastq
CB2518	Wild_rodent	Ndombo	Mus_musculus_domesticus	Run1	CB2518ter	PCR3	CB2518ter_S838_L001_R1_001.fastq	CB2518ter_S838_L001_R2_001.fastq
CB2519	Wild_rodent_(spleen)	Ndombo	Mus_musculus_domesticus	Run1	CB2519	PCR1	CB2519_S82_L001_R1_001.fastq	CB2519_S82_L001_R2_001.fastq
CB2519	Wild_rodent	Ndombo	Mus_musculus_domesticus	Run1	CB2519bis	PCR2	CB2519bis_S466_L001_R1_001.fastq	CB2519bis_S466_L001_R2_001.fastq
CB2519	Wild_rodent	Ndombo	Mus_musculus_domesticus	Run1	CB2519ter	PCR3	CB2519ter_S850_L001_R1_001.fastq	CB2519ter_S850_L001_R2_001.fastq
CB2520	Wild_rodent_(spleen)	Ndombo	Mus_musculus_domesticus	Run1	CB2520	PCR1	CB2520_S94_L001_R1_001.fastq	CB2520_S94_L001_R2_001.fastq
CB2520	Wild_rodent	Ndombo	Mus_musculus_domesticus	Run1	CB2520bis	PCR2	CB2520bis_S478_L001_R1_001.fastq	CB2520bis_S478_L001_R2_001.fastq
CB2520	Wild_rodent	Ndombo	Mus_musculus_domesticus	Run1	CB2520ter	PCR3	CB2520ter_S862_L001_R1_001.fastq	CB2520ter_S862_L001_R2_001.fastq
CB2521	Wild_rodent_(spleen)	Ndombo	Mus_musculus_domesticus	Run1	CB2521	PCR1	CB2521_S11_L001_R1_001.fastq	CB2521_S11_L001_R2_001.fastq
CB2521	Wild_rodent	Ndombo	Mus_musculus_domesticus	Run1	CB2521bis	PCR2	CB2521bis_S395_L001_R1_001.fastq	CB2521bis_S395_L001_R2_001.fastq
CB2521	Wild_rodent	Ndombo	Mus_musculus_domesticus	Run1	CB2521ter	PCR3	CB2521ter_S779_L001_R1_001.fastq	CB2521ter_S779_L001_R2_001.fastq
CB2522	Wild_rodent_(spleen)	Ndombo	Mus_musculus_domesticus	Run1	CB2522	PCR1	CB2522_S23_L001_R1_001.fastq	CB2522_S23_L001_R2_001.fastq
CB2522	Wild_rodent	Ndombo	Mus_musculus_domesticus	Run1	CB2522bis	PCR2	CB2522bis_S407_L001_R1_001.fastq	CB2522bis_S407_L001_R2_001.fastq
CB2522	Wild_rodent	Ndombo	Mus_musculus_domesticus	Run1	CB2522ter	PCR3	CB2522ter_S791_L001_R1_001.fastq	CB2522ter_S791_L001_R2_001.fastq
CB2523	Wild_rodent_(spleen)	Ndombo	Mus_musculus_domesticus	Run1	CB2523	PCR1	CB2523_S35_L001_R1_001.fastq	CB2523_S35_L001_R2_001.fastq
CB2523	Wild_rodent	Ndombo	Mus_musculus_domesticus	Run1	CB2523bis	PCR2	CB2523bis_S419_L001_R1_001.fastq	CB2523bis_S419_L001_R2_001.fastq
CB2523	Wild_rodent	Ndombo	Mus_musculus_domesticus	Run1	CB2523ter	PCR3	CB2523ter_S803_L001_R1_001.fastq	CB2523ter_S803_L001_R2_001.fastq
CB2524	Wild_rodent_(spleen)	Ndombo	Mus_musculus_domesticus	Run1	CB2524	PCR1	CB2524_S47_L001_R1_001.fastq	CB2524_S47_L001_R2_001.fastq
CB2524	Wild_rodent	Ndombo	Mus_musculus_domesticus	Run1	CB2524bis	PCR2	CB2524bis_S431_L001_R1_001.fastq	CB2524bis_S431_L001_R2_001.fastq
CB2524	Wild_rodent	Ndombo	Mus_musculus_domesticus	Run1	CB2524ter	PCR3	CB2524ter_S815_L001_R1_001.fastq	CB2524ter_S815_L001_R2_001.fastq
CB2525	Wild_rodent_(spleen)	Ndombo	Mus_musculus_domesticus	Run1	CB2525	PCR1	CB2525_S59_L001_R1_001.fastq	CB2525_S59_L001_R2_001.fastq
CB2525	Wild_rodent	Ndombo	Mus_musculus_domesticus	Run1	CB2525bis	PCR2	CB2525bis_S443_L001_R1_001.fastq	CB2525bis_S443_L001_R2_001.fastq
CB2525	Wild_rodent	Ndombo	Mus_musculus_domesticus	Run1	CB2525ter	PCR3	CB2525ter_S827_L001_R1_001.fastq	CB2525ter_S827_L001_R2_001.fastq
CB2526	Wild_rodent_(spleen)	Ndombo	Mus_musculus_domesticus	Run1	CB2526	PCR1	CB2526_S71_L001_R1_001.fastq	CB2526_S71_L001_R2_001.fastq
CB2526	Wild_rodent	Ndombo	Mus_musculus_domesticus	Run1	CB2526bis	PCR2	CB2526bis_S455_L001_R1_001.fastq	CB2526bis_S455_L001_R2_001.fastq
CB2526	Wild_rodent	Ndombo	Mus_musculus_domesticus	Run1	CB2526ter	PCR3	CB2526ter_S839_L001_R1_001.fastq	CB2526ter_S839_L001_R2_001.fastq
CB2527	Wild_rodent_(spleen)	Ndombo	Mus_musculus_domesticus	Run1	CB2527	PCR1	CB2527_S83_L001_R1_001.fastq	CB2527_S83_L001_R2_001.fastq
CB2527	Wild_rodent	Ndombo	Mus_musculus_domesticus	Run1	CB2527bis	PCR2	CB2527bis_S467_L001_R1_001.fastq	CB2527bis_S467_L001_R2_001.fastq
CB2527	Wild_rodent	Ndombo	Mus_musculus_domesticus	Run1	CB2527ter	PCR3	CB2527ter_S851_L001_R1_001.fastq	CB2527ter_S851_L001_R2_001.fastq
CB2529	Wild_rodent_(spleen)	Ndombo	Mus_musculus_domesticus	Run1	CB2529	PCR1	CB2529_S95_L001_R1_001.fastq	CB2529_S95_L001_R2_001.fastq
CB2529	Wild_rodent	Ndombo	Mus_musculus_domesticus	Run1	CB2529bis	PCR2	CB2529bis_S479_L001_R1_001.fastq	CB2529bis_S479_L001_R2_001.fastq
CB2529	Wild_rodent	Ndombo	Mus_musculus_domesticus	Run1	CB2529ter	PCR3	CB2529ter_S863_L001_R1_001.fastq	CB2529ter_S863_L001_R2_001.fastq
CB2530	Wild_rodent_(spleen)	Ndombo	Mus_musculus_domesticus	Run1	CB2530	PCR1	CB2530_S12_L001_R1_001.fastq	CB2530_S12_L001_R2_001.fastq
CB2530	Wild_rodent	Ndombo	Mus_musculus_domesticus	Run1	CB2530bis	PCR2	CB2530bis_S396_L001_R1_001.fastq	CB2530bis_S396_L001_R2_001.fastq
CB2531	Wild_rodent_(spleen)	Ndombo	Mus_musculus_domesticus	Run1	CB2531	PCR1	CB2531_S24_L001_R1_001.fastq	CB2531_S24_L001_R2_001.fastq
CB2531	Wild_rodent	Ndombo	Mus_musculus_domesticus	Run1	CB2531bis	PCR2	CB2531bis_S408_L001_R1_001.fastq	CB2531bis_S408_L001_R2_001.fastq
CB2535	Wild_rodent_(spleen)	Croisement_Boube	Mus_musculus_domesticus	Run1	CB2535	PCR1	CB2535_S36_L001_R1_001.fastq	CB2535_S36_L001_R2_001.fastq
CB2535	Wild_rodent	Croisement_Boube	Mus_musculus_domesticus	Run1	CB2535bis	PCR2	CB2535bis_S420_L001_R1_001.fastq	CB2535bis_S420_L001_R2_001.fastq
CB2540	Wild_rodent_(spleen)	Croisement_Boube	Mus_musculus_domesticus	Run1	CB2540	PCR1	CB2540_S48_L001_R1_001.fastq	CB2540_S48_L001_R2_001.fastq
CB2540	Wild_rodent	Croisement_Boube	Mus_musculus_domesticus	Run1	CB2540bis	PCR2	CB2540bis_S432_L001_R1_001.fastq	CB2540bis_S432_L001_R2_001.fastq
CB2541	Wild_rodent_(spleen)	Croisement_Boube	Mus_musculus_domesticus	Run1	CB2541	PCR1	CB2541_S60_L001_R1_001.fastq	CB2541_S60_L001_R2_001.fastq
CB2541	Wild_rodent	Croisement_Boube	Mus_musculus_domesticus	Run1	CB2541bis	PCR2	CB2541bis_S444_L001_R1_001.fastq	CB2541bis_S444_L001_R2_001.fastq
CB2542	Wild_rodent_(spleen)	Croisement_Boube	Mus_musculus_domesticus	Run1	CB2542	PCR1	CB2542_S72_L001_R1_001.fastq	CB2542_S72_L001_R2_001.fastq
CB2542	Wild_rodent	Croisement_Boube	Mus_musculus_domesticus	Run1	CB2542bis	PCR2	CB2542bis_S456_L001_R1_001.fastq	CB2542bis_S456_L001_R2_001.fastq
CB2544	Wild_rodent_(spleen)	Croisement_Boube	Mus_musculus_domesticus	Run1	CB2544	PCR1	CB2544_S97_L001_R1_001.fastq	CB2544_S97_L001_R2_001.fastq
CB2544	Wild_rodent	Croisement_Boube	Mus_musculus_domesticus	Run1	CB2544bis	PCR2	CB2544bis_S481_L001_R1_001.fastq	CB2544bis_S481_L001_R2_001.fastq
CB2545	Wild_rodent_(spleen)	Croisement_Boube	Mus_musculus_domesticus	Run1	CB2545	PCR1	CB2545_S109_L001_R1_001.fastq	CB2545_S109_L001_R2_001.fastq
CB2545	Wild_rodent	Croisement_Boube	Mus_musculus_domesticus	Run1	CB2545bis	PCR2	CB2545bis_S493_L001_R1_001.fastq	CB2545bis_S493_L001_R2_001.fastq
CB2546	Wild_rodent_(spleen)	Croisement_Boube	Mus_musculus_domesticus	Run1	CB2546	PCR1	CB2546_S121_L001_R1_001.fastq	CB2546_S121_L001_R2_001.fastq
CB2546	Wild_rodent	Croisement_Boube	Mus_musculus_domesticus	Run1	CB2546bis	PCR2	CB2546bis_S505_L001_R1_001.fastq	CB2546bis_S505_L001_R2_001.fastq
CB2549	Wild_rodent_(spleen)	Croisement_Boube	Mus_musculus_domesticus	Run1	CB2549	PCR1	CB2549_S133_L001_R1_001.fastq	CB2549_S133_L001_R2_001.fastq
CB2549	Wild_rodent	Croisement_Boube	Mus_musculus_domesticus	Run1	CB2549bis	PCR2	CB2549bis_S517_L001_R1_001.fastq	CB2549bis_S517_L001_R2_001.fastq
CB2552	Wild_rodent_(spleen)	Croisement_Boube	Mus_musculus_domesticus	Run1	CB2552	PCR1	CB2552_S145_L001_R1_001.fastq	CB2552_S145_L001_R2_001.fastq
CB2552	Wild_rodent	Croisement_Boube	Mus_musculus_domesticus	Run1	CB2552bis	PCR2	CB2552bis_S529_L001_R1_001.fastq	CB2552bis_S529_L001_R2_001.fastq
CB2553	Wild_rodent_(spleen)	Croisement_Boube	Mus_musculus_domesticus	Run1	CB2553	PCR1	CB2553_S157_L001_R1_001.fastq	CB2553_S157_L001_R2_001.fastq
CB2553	Wild_rodent	Croisement_Boube	Mus_musculus_domesticus	Run1	CB2553bis	PCR2	CB2553bis_S541_L001_R1_001.fastq	CB2553bis_S541_L001_R2_001.fastq
CB2554	Wild_rodent_(spleen)	Croisement_Boube	Mus_musculus_domesticus	Run1	CB2554	PCR1	CB2554_S169_L001_R1_001.fastq	CB2554_S169_L001_R2_001.fastq
CB2554	Wild_rodent	Croisement_Boube	Mus_musculus_domesticus	Run1	CB2554bis	PCR2	CB2554bis_S553_L001_R1_001.fastq	CB2554bis_S553_L001_R2_001.fastq
CB2555	Wild_rodent_(spleen)	Croisement_Boube	Mus_musculus_domesticus	Run1	CB2555	PCR1	CB2555_S181_L001_R1_001.fastq	CB2555_S181_L001_R2_001.fastq
CB2555	Wild_rodent	Croisement_Boube	Mus_musculus_domesticus	Run1	CB2555bis	PCR2	CB2555bis_S565_L001_R1_001.fastq	CB2555bis_S565_L001_R2_001.fastq
CB2558	Wild_rodent_(spleen)	Croisement_Boube	Mus_musculus_domesticus	Run1	CB2558	PCR1	CB2558_S98_L001_R1_001.fastq	CB2558_S98_L001_R2_001.fastq
CB2558	Wild_rodent	Croisement_Boube	Mus_musculus_domesticus	Run1	CB2558bis	PCR2	CB2558bis_S482_L001_R1_001.fastq	CB2558bis_S482_L001_R2_001.fastq
CB2559	Wild_rodent_(spleen)	Croisement_Boube	Mus_musculus_domesticus	Run1	CB2559	PCR1	CB2559_S110_L001_R1_001.fastq	CB2559_S110_L001_R2_001.fastq
CB2559	Wild_rodent	Croisement_Boube	Mus_musculus_domesticus	Run1	CB2559bis	PCR2	CB2559bis_S494_L001_R1_001.fastq	CB2559bis_S494_L001_R2_001.fastq
CB2561	Wild_rodent_(spleen)	Croisement_Boube	Mus_musculus_domesticus	Run1	CB2561	PCR1	CB2561_S122_L001_R1_001.fastq	CB2561_S122_L001_R2_001.fastq
CB2561	Wild_rodent	Croisement_Boube	Mus_musculus_domesticus	Run1	CB2561bis	PCR2	CB2561bis_S506_L001_R1_001.fastq	CB2561bis_S506_L001_R2_001.fastq
CB2564	Wild_rodent_(spleen)	Croisement_Boube	Mus_musculus_domesticus	Run1	CB2564	PCR1	CB2564_S134_L001_R1_001.fastq	CB2564_S134_L001_R2_001.fastq
CB2564	Wild_rodent	Croisement_Boube	Mus_musculus_domesticus	Run1	CB2564bis	PCR2	CB2564bis_S518_L001_R1_001.fastq	CB2564bis_S518_L001_R2_001.fastq
CB2565	Wild_rodent_(spleen)	Croisement_Boube	Mus_musculus_domesticus	Run1	CB2565	PCR1	CB2565_S146_L001_R1_001.fastq	CB2565_S146_L001_R2_001.fastq
CB2565	Wild_rodent	Croisement_Boube	Mus_musculus_domesticus	Run1	CB2565bis	PCR2	CB2565bis_S530_L001_R1_001.fastq	CB2565bis_S530_L001_R2_001.fastq
CB2566	Wild_rodent_(spleen)	Croisement_Boube	Mus_musculus_domesticus	Run1	CB2566	PCR1	CB2566_S158_L001_R1_001.fastq	CB2566_S158_L001_R2_001.fastq
CB2566	Wild_rodent	Croisement_Boube	Mus_musculus_domesticus	Run1	CB2566bis	PCR2	CB2566bis_S542_L001_R1_001.fastq	CB2566bis_S542_L001_R2_001.fastq
CB2567	Wild_rodent_(spleen)	Croisement_Boube	Mus_musculus_domesticus	Run1	CB2567	PCR1	CB2567_S170_L001_R1_001.fastq	CB2567_S170_L001_R2_001.fastq
CB2567	Wild_rodent	Croisement_Boube	Mus_musculus_domesticus	Run1	CB2567bis	PCR2	CB2567bis_S554_L001_R1_001.fastq	CB2567bis_S554_L001_R2_001.fastq
CB2568	Wild_rodent_(spleen)	Croisement_Boube	Mus_musculus_domesticus	Run1	CB2568	PCR1	CB2568_S182_L001_R1_001.fastq	CB2568_S182_L001_R2_001.fastq
CB2568	Wild_rodent	Croisement_Boube	Mus_musculus_domesticus	Run1	CB2568bis	PCR2	CB2568bis_S566_L001_R1_001.fastq	CB2568bis_S566_L001_R2_001.fastq
CB2569	Wild_rodent_(spleen)	Croisement_Boube	Mus_musculus_domesticus	Run1	CB2569	PCR1	CB2569_S99_L001_R1_001.fastq	CB2569_S99_L001_R2_001.fastq
CB2569	Wild_rodent	Croisement_Boube	Mus_musculus_domesticus	Run1	CB2569bis	PCR2	CB2569bis_S483_L001_R1_001.fastq	CB2569bis_S483_L001_R2_001.fastq
CB2570	Wild_rodent_(spleen)	Croisement_Boube	Mus_musculus_domesticus	Run1	CB2570	PCR1	CB2570_S111_L001_R1_001.fastq	CB2570_S111_L001_R2_001.fastq
CB2570	Wild_rodent	Croisement_Boube	Mus_musculus_domesticus	Run1	CB2570bis	PCR2	CB2570bis_S495_L001_R1_001.fastq	CB2570bis_S495_L001_R2_001.fastq
CB2571	Wild_rodent_(spleen)	Croisement_Boube	Mus_musculus_domesticus	Run1	CB2571	PCR1	CB2571_S123_L001_R1_001.fastq	CB2571_S123_L001_R2_001.fastq
CB2571	Wild_rodent	Croisement_Boube	Mus_musculus_domesticus	Run1	CB2571bis	PCR2	CB2571bis_S507_L001_R1_001.fastq	CB2571bis_S507_L001_R2_001.fastq
CB2572	Wild_rodent_(spleen)	Croisement_Boube	Mus_musculus_domesticus	Run1	CB2572	PCR1	CB2572_S135_L001_R1_001.fastq	CB2572_S135_L001_R2_001.fastq
CB2572	Wild_rodent	Croisement_Boube	Mus_musculus_domesticus	Run1	CB2572bis	PCR2	CB2572bis_S519_L001_R1_001.fastq	CB2572bis_S519_L001_R2_001.fastq
CB2575	Wild_rodent_(spleen)	Croisement_Boube	Mus_musculus_domesticus	Run1	CB2575	PCR1	CB2575_S147_L001_R1_001.fastq	CB2575_S147_L001_R2_001.fastq
CB2575	Wild_rodent	Croisement_Boube	Mus_musculus_domesticus	Run1	CB2575bis	PCR2	CB2575bis_S531_L001_R1_001.fastq	CB2575bis_S531_L001_R2_001.fastq
CB2576	Wild_rodent_(spleen)	Croisement_Boube	Mus_musculus_domesticus	Run1	CB2576	PCR1	CB2576_S159_L001_R1_001.fastq	CB2576_S159_L001_R2_001.fastq
CB2576	Wild_rodent	Croisement_Boube	Mus_musculus_domesticus	Run1	CB2576bis	PCR2	CB2576bis_S543_L001_R1_001.fastq	CB2576bis_S543_L001_R2_001.fastq
CB2577	Wild_rodent_(spleen)	Croisement_Boube	Mus_musculus_domesticus	Run1	CB2577	PCR1	CB2577_S171_L001_R1_001.fastq	CB2577_S171_L001_R2_001.fastq
CB2577	Wild_rodent	Croisement_Boube	Mus_musculus_domesticus	Run1	CB2577bis	PCR2	CB2577bis_S555_L001_R1_001.fastq	CB2577bis_S555_L001_R2_001.fastq
CB2582	Wild_rodent_(spleen)	Croisement_Boube	Mus_musculus_domesticus	Run1	CB2582	PCR1	CB2582_S183_L001_R1_001.fastq	CB2582_S183_L001_R2_001.fastq
CB2582	Wild_rodent	Croisement_Boube	Mus_musculus_domesticus	Run1	CB2582bis	PCR2	CB2582bis_S567_L001_R1_001.fastq	CB2582bis_S567_L001_R2_001.fastq
CB2617	Wild_rodent_(spleen)	Dodel	Mastomys_erythroleucus	Run1	CB2617	PCR1	CB2617_S193_L001_R1_001.fastq	CB2617_S193_L001_R2_001.fastq
CB2617	Wild_rodent	Dodel	Mastomys_erythroleucus	Run1	CB2617bis	PCR2	CB2617bis_S577_L001_R1_001.fastq	CB2617bis_S577_L001_R2_001.fastq
CB2618	Wild_rodent_(spleen)	Dodel	Mastomys_erythroleucus	Run1	CB2618	PCR1	CB2618_S205_L001_R1_001.fastq	CB2618_S205_L001_R2_001.fastq
CB2618	Wild_rodent	Dodel	Mastomys_erythroleucus	Run1	CB2618bis	PCR2	CB2618bis_S589_L001_R1_001.fastq	CB2618bis_S589_L001_R2_001.fastq
CB2619	Wild_rodent_(spleen)	Dodel	Mastomys_erythroleucus	Run1	CB2619	PCR1	CB2619_S217_L001_R1_001.fastq	CB2619_S217_L001_R2_001.fastq
CB2619	Wild_rodent	Dodel	Mastomys_erythroleucus	Run1	CB2619bis	PCR2	CB2619bis_S601_L001_R1_001.fastq	CB2619bis_S601_L001_R2_001.fastq
CB2622	Wild_rodent_(spleen)	Dodel	Mastomys_erythroleucus	Run1	CB2622	PCR1	CB2622_S229_L001_R1_001.fastq	CB2622_S229_L001_R2_001.fastq
CB2622	Wild_rodent	Dodel	Mastomys_erythroleucus	Run1	CB2622bis	PCR2	CB2622bis_S613_L001_R1_001.fastq	CB2622bis_S613_L001_R2_001.fastq
CB2623	Wild_rodent_(spleen)	Dodel	Mastomys_erythroleucus	Run1	CB2623	PCR1	CB2623_S241_L001_R1_001.fastq	CB2623_S241_L001_R2_001.fastq
CB2623	Wild_rodent	Dodel	Mastomys_erythroleucus	Run1	CB2623bis	PCR2	CB2623bis_S625_L001_R1_001.fastq	CB2623bis_S625_L001_R2_001.fastq
CB2624	Wild_rodent_(spleen)	Dodel	Mastomys_erythroleucus	Run1	CB2624	PCR1	CB2624_S253_L001_R1_001.fastq	CB2624_S253_L001_R2_001.fastq
CB2624	Wild_rodent	Dodel	Mastomys_erythroleucus	Run1	CB2624bis	PCR2	CB2624bis_S637_L001_R1_001.fastq	CB2624bis_S637_L001_R2_001.fastq
CB2625	Wild_rodent_(spleen)	Dodel	Mastomys_erythroleucus	Run1	CB2625	PCR1	CB2625_S265_L001_R1_001.fastq	CB2625_S265_L001_R2_001.fastq
CB2625	Wild_rodent	Dodel	Mastomys_erythroleucus	Run1	CB2625bis	PCR2	CB2625bis_S649_L001_R1_001.fastq	CB2625bis_S649_L001_R2_001.fastq
CB2628	Wild_rodent_(spleen)	Dodel	Mastomys_erythroleucus	Run1	CB2628	PCR1	CB2628_S277_L001_R1_001.fastq	CB2628_S277_L001_R2_001.fastq
CB2628	Wild_rodent	Dodel	Mastomys_erythroleucus	Run1	CB2628bis	PCR2	CB2628bis_S661_L001_R1_001.fastq	CB2628bis_S661_L001_R2_001.fastq
CB2629	Wild_rodent_(spleen)	Dodel	Mastomys_erythroleucus	Run1	CB2629ReExt	PCR1	CB2629ReExt_S355_L001_R1_001.fastq	CB2629ReExt_S355_L001_R2_001.fastq
CB2629	Wild_rodent	Dodel	Mastomys_erythroleucus	Run1	CB2629ReExtbis	PCR2	CB2629ReExtbis_S739_L001_R1_001.fastq	CB2629ReExtbis_S739_L001_R2_001.fastq
CB2631	Wild_rodent_(spleen)	Dodel	Mastomys_erythroleucus	Run1	CB2631	PCR1	CB2631_S206_L001_R1_001.fastq	CB2631_S206_L001_R2_001.fastq
CB2631	Wild_rodent	Dodel	Mastomys_erythroleucus	Run1	CB2631bis	PCR2	CB2631bis_S590_L001_R1_001.fastq	CB2631bis_S590_L001_R2_001.fastq
CB2632	Wild_rodent_(spleen)	Dodel	Mastomys_erythroleucus	Run1	CB2632	PCR1	CB2632_S218_L001_R1_001.fastq	CB2632_S218_L001_R2_001.fastq
CB2632	Wild_rodent	Dodel	Mastomys_erythroleucus	Run1	CB2632bis	PCR2	CB2632bis_S602_L001_R1_001.fastq	CB2632bis_S602_L001_R2_001.fastq
CB2633	Wild_rodent_(spleen)	Dodel	Mastomys_erythroleucus	Run1	CB2633	PCR1	CB2633_S230_L001_R1_001.fastq	CB2633_S230_L001_R2_001.fastq
CB2633	Wild_rodent	Dodel	Mastomys_erythroleucus	Run1	CB2633bis	PCR2	CB2633bis_S614_L001_R1_001.fastq	CB2633bis_S614_L001_R2_001.fastq
CB2634	Wild_rodent_(spleen)	Dodel	Mastomys_erythroleucus	Run1	CB2634	PCR1	CB2634_S242_L001_R1_001.fastq	CB2634_S242_L001_R2_001.fastq
CB2634	Wild_rodent	Dodel	Mastomys_erythroleucus	Run1	CB2634bis	PCR2	CB2634bis_S626_L001_R1_001.fastq	CB2634bis_S626_L001_R2_001.fastq
CB2635	Wild_rodent_(spleen)	Dodel	Mastomys_erythroleucus	Run1	CB2635	PCR1	CB2635_S254_L001_R1_001.fastq	CB2635_S254_L001_R2_001.fastq
CB2635	Wild_rodent	Dodel	Mastomys_erythroleucus	Run1	CB2635bis	PCR2	CB2635bis_S638_L001_R1_001.fastq	CB2635bis_S638_L001_R2_001.fastq
CB2636	Wild_rodent_(spleen)	Dodel	Mastomys_erythroleucus	Run1	CB2636	PCR1	CB2636_S266_L001_R1_001.fastq	CB2636_S266_L001_R2_001.fastq
CB2636	Wild_rodent	Dodel	Mastomys_erythroleucus	Run1	CB2636bis	PCR2	CB2636bis_S650_L001_R1_001.fastq	CB2636bis_S650_L001_R2_001.fastq
CB2637	Wild_rodent_(spleen)	Dodel	Mastomys_erythroleucus	Run1	CB2637	PCR1	CB2637_S278_L001_R1_001.fastq	CB2637_S278_L001_R2_001.fastq
CB2637	Wild_rodent	Dodel	Mastomys_erythroleucus	Run1	CB2637bis	PCR2	CB2637bis_S662_L001_R1_001.fastq	CB2637bis_S662_L001_R2_001.fastq
CB2638	Wild_rodent_(spleen)	Dodel	Mastomys_erythroleucus	Run1	CB2638ReExt	PCR1	CB2638ReExt_S367_L001_R1_001.fastq	CB2638ReExt_S367_L001_R2_001.fastq
CB2638	Wild_rodent	Dodel	Mastomys_erythroleucus	Run1	CB2638ReExtbis	PCR2	CB2638ReExtbis_S751_L001_R1_001.fastq	CB2638ReExtbis_S751_L001_R2_001.fastq
CB2640	Wild_rodent_(spleen)	Dodel	Mastomys_erythroleucus	Run1	CB2640	PCR1	CB2640_S207_L001_R1_001.fastq	CB2640_S207_L001_R2_001.fastq
CB2640	Wild_rodent	Dodel	Mastomys_erythroleucus	Run1	CB2640bis	PCR2	CB2640bis_S591_L001_R1_001.fastq	CB2640bis_S591_L001_R2_001.fastq
CB2641	Wild_rodent_(spleen)	Dodel	Mastomys_erythroleucus	Run1	CB2641	PCR1	CB2641_S219_L001_R1_001.fastq	CB2641_S219_L001_R2_001.fastq
CB2641	Wild_rodent	Dodel	Mastomys_erythroleucus	Run1	CB2641bis	PCR2	CB2641bis_S603_L001_R1_001.fastq	CB2641bis_S603_L001_R2_001.fastq
CB2644	Wild_rodent_(spleen)	Dodel	Mastomys_erythroleucus	Run1	CB2644	PCR1	CB2644_S231_L001_R1_001.fastq	CB2644_S231_L001_R2_001.fastq
CB2644	Wild_rodent	Dodel	Mastomys_erythroleucus	Run1	CB2644bis	PCR2	CB2644bis_S615_L001_R1_001.fastq	CB2644bis_S615_L001_R2_001.fastq
CB2649	Wild_rodent_(spleen)	Dodel	Mus_musculus_domesticus	Run1	CB2649	PCR1	CB2649_S100_L001_R1_001.fastq	CB2649_S100_L001_R2_001.fastq
CB2649	Wild_rodent	Dodel	Mus_musculus_domesticus	Run1	CB2649bis	PCR2	CB2649bis_S484_L001_R1_001.fastq	CB2649bis_S484_L001_R2_001.fastq
CB2651	Wild_rodent_(spleen)	Dodel	Mus_musculus_domesticus	Run1	CB2651	PCR1	CB2651_S112_L001_R1_001.fastq	CB2651_S112_L001_R2_001.fastq
CB2651	Wild_rodent	Dodel	Mus_musculus_domesticus	Run1	CB2651bis	PCR2	CB2651bis_S496_L001_R1_001.fastq	CB2651bis_S496_L001_R2_001.fastq
CB2652	Wild_rodent_(spleen)	Dodel	Mus_musculus_domesticus	Run1	CB2652	PCR1	CB2652_S124_L001_R1_001.fastq	CB2652_S124_L001_R2_001.fastq
CB2652	Wild_rodent	Dodel	Mus_musculus_domesticus	Run1	CB2652bis	PCR2	CB2652bis_S508_L001_R1_001.fastq	CB2652bis_S508_L001_R2_001.fastq
CB2653	Wild_rodent_(spleen)	Dodel	Mus_musculus_domesticus	Run1	CB2653	PCR1	CB2653_S136_L001_R1_001.fastq	CB2653_S136_L001_R2_001.fastq
CB2653	Wild_rodent	Dodel	Mus_musculus_domesticus	Run1	CB2653bis	PCR2	CB2653bis_S520_L001_R1_001.fastq	CB2653bis_S520_L001_R2_001.fastq
CB2654	Wild_rodent_(spleen)	Dodel	Mus_musculus_domesticus	Run1	CB2654	PCR1	CB2654_S148_L001_R1_001.fastq	CB2654_S148_L001_R2_001.fastq
CB2654	Wild_rodent	Dodel	Mus_musculus_domesticus	Run1	CB2654bis	PCR2	CB2654bis_S532_L001_R1_001.fastq	CB2654bis_S532_L001_R2_001.fastq
CB2655	Wild_rodent_(spleen)	Dodel	Mus_musculus_domesticus	Run1	CB2655	PCR1	CB2655_S160_L001_R1_001.fastq	CB2655_S160_L001_R2_001.fastq
CB2655	Wild_rodent	Dodel	Mus_musculus_domesticus	Run1	CB2655bis	PCR2	CB2655bis_S544_L001_R1_001.fastq	CB2655bis_S544_L001_R2_001.fastq
CB2656	Wild_rodent_(spleen)	Dodel	Mus_musculus_domesticus	Run1	CB2656ReExt	PCR1	CB2656ReExt_S345_L001_R1_001.fastq	CB2656ReExt_S345_L001_R2_001.fastq
CB2656	Wild_rodent	Dodel	Mus_musculus_domesticus	Run1	CB2656ReExtbis	PCR2	CB2656ReExtbis_S729_L001_R1_001.fastq	CB2656ReExtbis_S729_L001_R2_001.fastq
CB2657	Wild_rodent_(spleen)	Dodel	Mus_musculus_domesticus	Run1	CB2657	PCR1	CB2657_S184_L001_R1_001.fastq	CB2657_S184_L001_R2_001.fastq
CB2657	Wild_rodent	Dodel	Mus_musculus_domesticus	Run1	CB2657bis	PCR2	CB2657bis_S568_L001_R1_001.fastq	CB2657bis_S568_L001_R2_001.fastq
CB2658	Wild_rodent_(spleen)	Dodel	Mus_musculus_domesticus	Run1	CB2658	PCR1	CB2658_S101_L001_R1_001.fastq	CB2658_S101_L001_R2_001.fastq
CB2658	Wild_rodent	Dodel	Mus_musculus_domesticus	Run1	CB2658bis	PCR2	CB2658bis_S485_L001_R1_001.fastq	CB2658bis_S485_L001_R2_001.fastq
CB2659	Wild_rodent_(spleen)	Dodel	Mus_musculus_domesticus	Run1	CB2659	PCR1	CB2659_S113_L001_R1_001.fastq	CB2659_S113_L001_R2_001.fastq
CB2659	Wild_rodent	Dodel	Mus_musculus_domesticus	Run1	CB2659bis	PCR2	CB2659bis_S497_L001_R1_001.fastq	CB2659bis_S497_L001_R2_001.fastq
CB2660	Wild_rodent_(spleen)	Dodel	Mus_musculus_domesticus	Run1	CB2660	PCR1	CB2660_S125_L001_R1_001.fastq	CB2660_S125_L001_R2_001.fastq
CB2660	Wild_rodent	Dodel	Mus_musculus_domesticus	Run1	CB2660bis	PCR2	CB2660bis_S509_L001_R1_001.fastq	CB2660bis_S509_L001_R2_001.fastq
CB2661	Wild_rodent_(spleen)	Dodel	Mus_musculus_domesticus	Run1	CB2661	PCR1	CB2661_S137_L001_R1_001.fastq	CB2661_S137_L001_R2_001.fastq
CB2661	Wild_rodent	Dodel	Mus_musculus_domesticus	Run1	CB2661bis	PCR2	CB2661bis_S521_L001_R1_001.fastq	CB2661bis_S521_L001_R2_001.fastq
CB2663	Wild_rodent_(spleen)	Dodel	Mus_musculus_domesticus	Run1	CB2663	PCR1	CB2663_S149_L001_R1_001.fastq	CB2663_S149_L001_R2_001.fastq
CB2663	Wild_rodent	Dodel	Mus_musculus_domesticus	Run1	CB2663bis	PCR2	CB2663bis_S533_L001_R1_001.fastq	CB2663bis_S533_L001_R2_001.fastq
CB2664	Wild_rodent_(spleen)	Dodel	Mus_musculus_domesticus	Run1	CB2664	PCR1	CB2664_S161_L001_R1_001.fastq	CB2664_S161_L001_R2_001.fastq
CB2664	Wild_rodent	Dodel	Mus_musculus_domesticus	Run1	CB2664bis	PCR2	CB2664bis_S545_L001_R1_001.fastq	CB2664bis_S545_L001_R2_001.fastq
CB2666	Wild_rodent_(spleen)	Dodel	Mus_musculus_domesticus	Run1	CB2666	PCR1	CB2666_S173_L001_R1_001.fastq	CB2666_S173_L001_R2_001.fastq
CB2666	Wild_rodent	Dodel	Mus_musculus_domesticus	Run1	CB2666bis	PCR2	CB2666bis_S557_L001_R1_001.fastq	CB2666bis_S557_L001_R2_001.fastq
CB2667	Wild_rodent_(spleen)	Dodel	Mus_musculus_domesticus	Run1	CB2667	PCR1	CB2667_S185_L001_R1_001.fastq	CB2667_S185_L001_R2_001.fastq
CB2667	Wild_rodent	Dodel	Mus_musculus_domesticus	Run1	CB2667bis	PCR2	CB2667bis_S569_L001_R1_001.fastq	CB2667bis_S569_L001_R2_001.fastq
CB2669	Wild_rodent_(spleen)	Dodel	Mus_musculus_domesticus	Run1	CB2669	PCR1	CB2669_S102_L001_R1_001.fastq	CB2669_S102_L001_R2_001.fastq
CB2669	Wild_rodent	Dodel	Mus_musculus_domesticus	Run1	CB2669bis	PCR2	CB2669bis_S486_L001_R1_001.fastq	CB2669bis_S486_L001_R2_001.fastq
CB2670	Wild_rodent_(spleen)	Dodel	Mus_musculus_domesticus	Run1	CB2670	PCR1	CB2670_S114_L001_R1_001.fastq	CB2670_S114_L001_R2_001.fastq
CB2670	Wild_rodent	Dodel	Mus_musculus_domesticus	Run1	CB2670bis	PCR2	CB2670bis_S498_L001_R1_001.fastq	CB2670bis_S498_L001_R2_001.fastq
CB2671	Wild_rodent_(spleen)	Dodel	Mus_musculus_domesticus	Run1	CB2671	PCR1	CB2671_S126_L001_R1_001.fastq	CB2671_S126_L001_R2_001.fastq
CB2671	Wild_rodent	Dodel	Mus_musculus_domesticus	Run1	CB2671bis	PCR2	CB2671bis_S510_L001_R1_001.fastq	CB2671bis_S510_L001_R2_001.fastq
CB2673	Wild_rodent_(spleen)	Dodel	Mus_musculus_domesticus	Run1	CB2673	PCR1	CB2673_S138_L001_R1_001.fastq	CB2673_S138_L001_R2_001.fastq
CB2673	Wild_rodent	Dodel	Mus_musculus_domesticus	Run1	CB2673bis	PCR2	CB2673bis_S522_L001_R1_001.fastq	CB2673bis_S522_L001_R2_001.fastq
CB2674	Wild_rodent_(spleen)	Dodel	Mus_musculus_domesticus	Run1	CB2674	PCR1	CB2674_S150_L001_R1_001.fastq	CB2674_S150_L001_R2_001.fastq
CB2674	Wild_rodent	Dodel	Mus_musculus_domesticus	Run1	CB2674bis	PCR2	CB2674bis_S534_L001_R1_001.fastq	CB2674bis_S534_L001_R2_001.fastq
CB2711	Wild_rodent_(spleen)	Diomandou_Walo	Mastomys_erythroleucus	Run1	CB2711	PCR1	CB2711_S243_L001_R1_001.fastq	CB2711_S243_L001_R2_001.fastq
CB2711	Wild_rodent	Diomandou_Walo	Mastomys_erythroleucus	Run1	CB2711bis	PCR2	CB2711bis_S627_L001_R1_001.fastq	CB2711bis_S627_L001_R2_001.fastq
CB2712	Wild_rodent_(spleen)	Diomandou_Walo	Mastomys_erythroleucus	Run1	CB2712	PCR1	CB2712_S255_L001_R1_001.fastq	CB2712_S255_L001_R2_001.fastq
CB2712	Wild_rodent	Diomandou_Walo	Mastomys_erythroleucus	Run1	CB2712bis	PCR2	CB2712bis_S639_L001_R1_001.fastq	CB2712bis_S639_L001_R2_001.fastq
CB2713	Wild_rodent_(spleen)	Diomandou_Walo	Mastomys_erythroleucus	Run1	CB2713	PCR1	CB2713_S267_L001_R1_001.fastq	CB2713_S267_L001_R2_001.fastq
CB2713	Wild_rodent	Diomandou_Walo	Mastomys_erythroleucus	Run1	CB2713bis	PCR2	CB2713bis_S651_L001_R1_001.fastq	CB2713bis_S651_L001_R2_001.fastq
CB2714	Wild_rodent_(spleen)	Diomandou_Walo	Mastomys_erythroleucus	Run1	CB2714	PCR1	CB2714_S279_L001_R1_001.fastq	CB2714_S279_L001_R2_001.fastq
CB2714	Wild_rodent	Diomandou_Walo	Mastomys_erythroleucus	Run1	CB2714bis	PCR2	CB2714bis_S663_L001_R1_001.fastq	CB2714bis_S663_L001_R2_001.fastq
CB2715	Wild_rodent_(spleen)	Diomandou_Walo	Mastomys_erythroleucus	Run1	CB2715ReExt	PCR1	CB2715ReExt_S379_L001_R1_001.fastq	CB2715ReExt_S379_L001_R2_001.fastq
CB2715	Wild_rodent	Diomandou_Walo	Mastomys_erythroleucus	Run1	CB2715ReExtbis	PCR2	CB2715ReExtbis_S763_L001_R1_001.fastq	CB2715ReExtbis_S763_L001_R2_001.fastq
CB2716	Wild_rodent_(spleen)	Diomandou_Walo	Mastomys_erythroleucus	Run1	CB2716	PCR1	CB2716_S208_L001_R1_001.fastq	CB2716_S208_L001_R2_001.fastq
CB2716	Wild_rodent	Diomandou_Walo	Mastomys_erythroleucus	Run1	CB2716bis	PCR2	CB2716bis_S592_L001_R1_001.fastq	CB2716bis_S592_L001_R2_001.fastq
CB2717	Wild_rodent_(spleen)	Diomandou_Walo	Mastomys_erythroleucus	Run1	CB2717	PCR1	CB2717_S220_L001_R1_001.fastq	CB2717_S220_L001_R2_001.fastq
CB2717	Wild_rodent	Diomandou_Walo	Mastomys_erythroleucus	Run1	CB2717bis	PCR2	CB2717bis_S604_L001_R1_001.fastq	CB2717bis_S604_L001_R2_001.fastq
CB2718	Wild_rodent_(spleen)	Diomandou_Walo	Mastomys_erythroleucus	Run1	CB2718	PCR1	CB2718_S232_L001_R1_001.fastq	CB2718_S232_L001_R2_001.fastq
CB2718	Wild_rodent	Diomandou_Walo	Mastomys_erythroleucus	Run1	CB2718bis	PCR2	CB2718bis_S616_L001_R1_001.fastq	CB2718bis_S616_L001_R2_001.fastq
CB2719	Wild_rodent_(spleen)	Diomandou_Walo	Mastomys_erythroleucus	Run1	CB2719	PCR1	CB2719_S244_L001_R1_001.fastq	CB2719_S244_L001_R2_001.fastq
CB2719	Wild_rodent	Diomandou_Walo	Mastomys_erythroleucus	Run1	CB2719bis	PCR2	CB2719bis_S628_L001_R1_001.fastq	CB2719bis_S628_L001_R2_001.fastq
CB2720	Wild_rodent_(spleen)	Diomandou_Walo	Mastomys_erythroleucus	Run1	CB2720	PCR1	CB2720_S256_L001_R1_001.fastq	CB2720_S256_L001_R2_001.fastq
CB2720	Wild_rodent	Diomandou_Walo	Mastomys_erythroleucus	Run1	CB2720bis	PCR2	CB2720bis_S640_L001_R1_001.fastq	CB2720bis_S640_L001_R2_001.fastq
CB2721	Wild_rodent_(spleen)	Diomandou_Walo	Mastomys_erythroleucus	Run1	CB2721	PCR1	CB2721_S268_L001_R1_001.fastq	CB2721_S268_L001_R2_001.fastq
CB2721	Wild_rodent	Diomandou_Walo	Mastomys_erythroleucus	Run1	CB2721bis	PCR2	CB2721bis_S652_L001_R1_001.fastq	CB2721bis_S652_L001_R2_001.fastq
CB2722	Wild_rodent_(spleen)	Diomandou_Walo	Mastomys_erythroleucus	Run1	CB2722	PCR1	CB2722_S280_L001_R1_001.fastq	CB2722_S280_L001_R2_001.fastq
CB2722	Wild_rodent	Diomandou_Walo	Mastomys_erythroleucus	Run1	CB2722bis	PCR2	CB2722bis_S664_L001_R1_001.fastq	CB2722bis_S664_L001_R2_001.fastq
CB2723	Wild_rodent_(spleen)	Diomandou_Walo	Mastomys_erythroleucus	Run1	CB2723ReExt	PCR1	CB2723ReExt_S296_L001_R1_001.fastq	CB2723ReExt_S296_L001_R2_001.fastq
CB2723	Wild_rodent	Diomandou_Walo	Mastomys_erythroleucus	Run1	CB2723ReExtbis	PCR2	CB2723ReExtbis_S680_L001_R1_001.fastq	CB2723ReExtbis_S680_L001_R2_001.fastq
CB2724	Wild_rodent_(spleen)	Diomandou_Walo	Mastomys_erythroleucus	Run1	CB2724	PCR1	CB2724_S209_L001_R1_001.fastq	CB2724_S209_L001_R2_001.fastq
CB2724	Wild_rodent	Diomandou_Walo	Mastomys_erythroleucus	Run1	CB2724bis	PCR2	CB2724bis_S593_L001_R1_001.fastq	CB2724bis_S593_L001_R2_001.fastq
CB2725	Wild_rodent_(spleen)	Aere_Lao	Mastomys_erythroleucus	Run1	CB2725	PCR1	CB2725_S221_L001_R1_001.fastq	CB2725_S221_L001_R2_001.fastq
CB2725	Wild_rodent	Aere_Lao	Mastomys_erythroleucus	Run1	CB2725bis	PCR2	CB2725bis_S605_L001_R1_001.fastq	CB2725bis_S605_L001_R2_001.fastq
CB2726	Wild_rodent_(spleen)	Aere_Lao	Mastomys_erythroleucus	Run1	CB2726	PCR1	CB2726_S233_L001_R1_001.fastq	CB2726_S233_L001_R2_001.fastq
CB2726	Wild_rodent	Aere_Lao	Mastomys_erythroleucus	Run1	CB2726bis	PCR2	CB2726bis_S617_L001_R1_001.fastq	CB2726bis_S617_L001_R2_001.fastq
CB2727	Wild_rodent_(spleen)	Aere_Lao	Mastomys_erythroleucus	Run1	CB2727	PCR1	CB2727_S245_L001_R1_001.fastq	CB2727_S245_L001_R2_001.fastq
CB2727	Wild_rodent	Aere_Lao	Mastomys_erythroleucus	Run1	CB2727bis	PCR2	CB2727bis_S629_L001_R1_001.fastq	CB2727bis_S629_L001_R2_001.fastq
CB2728	Wild_rodent_(spleen)	Aere_Lao	Mastomys_erythroleucus	Run1	CB2728	PCR1	CB2728_S257_L001_R1_001.fastq	CB2728_S257_L001_R2_001.fastq
CB2728	Wild_rodent	Aere_Lao	Mastomys_erythroleucus	Run1	CB2728bis	PCR2	CB2728bis_S641_L001_R1_001.fastq	CB2728bis_S641_L001_R2_001.fastq
CB2729	Wild_rodent_(spleen)	Aere_Lao	Mastomys_erythroleucus	Run1	CB2729	PCR1	CB2729_S269_L001_R1_001.fastq	CB2729_S269_L001_R2_001.fastq
CB2729	Wild_rodent	Aere_Lao	Mastomys_erythroleucus	Run1	CB2729bis	PCR2	CB2729bis_S653_L001_R1_001.fastq	CB2729bis_S653_L001_R2_001.fastq
CB2730	Wild_rodent_(spleen)	Aere_Lao	Mastomys_erythroleucus	Run1	CB2730	PCR1	CB2730_S281_L001_R1_001.fastq	CB2730_S281_L001_R2_001.fastq
CB2730	Wild_rodent	Aere_Lao	Mastomys_erythroleucus	Run1	CB2730bis	PCR2	CB2730bis_S665_L001_R1_001.fastq	CB2730bis_S665_L001_R2_001.fastq
CB2731	Wild_rodent_(spleen)	Aere_Lao	Mastomys_erythroleucus	Run1	CB2731ReExt	PCR1	CB2731ReExt_S308_L001_R1_001.fastq	CB2731ReExt_S308_L001_R2_001.fastq
CB2731	Wild_rodent	Aere_Lao	Mastomys_erythroleucus	Run1	CB2731ReExtbis	PCR2	CB2731ReExtbis_S692_L001_R1_001.fastq	CB2731ReExtbis_S692_L001_R2_001.fastq
CB2732	Wild_rodent_(spleen)	Aere_Lao	Mastomys_erythroleucus	Run1	CB2732	PCR1	CB2732_S210_L001_R1_001.fastq	CB2732_S210_L001_R2_001.fastq
CB2732	Wild_rodent	Aere_Lao	Mastomys_erythroleucus	Run1	CB2732bis	PCR2	CB2732bis_S594_L001_R1_001.fastq	CB2732bis_S594_L001_R2_001.fastq
CB2733	Wild_rodent_(spleen)	Aere_Lao	Mastomys_erythroleucus	Run1	CB2733	PCR1	CB2733_S222_L001_R1_001.fastq	CB2733_S222_L001_R2_001.fastq
CB2733	Wild_rodent	Aere_Lao	Mastomys_erythroleucus	Run1	CB2733bis	PCR2	CB2733bis_S606_L001_R1_001.fastq	CB2733bis_S606_L001_R2_001.fastq
CB2734	Wild_rodent_(spleen)	Aere_Lao	Mastomys_erythroleucus	Run1	CB2734	PCR1	CB2734_S234_L001_R1_001.fastq	CB2734_S234_L001_R2_001.fastq
CB2734	Wild_rodent	Aere_Lao	Mastomys_erythroleucus	Run1	CB2734bis	PCR2	CB2734bis_S618_L001_R1_001.fastq	CB2734bis_S618_L001_R2_001.fastq
CB2735	Wild_rodent_(spleen)	Aere_Lao	Mastomys_erythroleucus	Run1	CB2735	PCR1	CB2735_S246_L001_R1_001.fastq	CB2735_S246_L001_R2_001.fastq
CB2735	Wild_rodent	Aere_Lao	Mastomys_erythroleucus	Run1	CB2735bis	PCR2	CB2735bis_S630_L001_R1_001.fastq	CB2735bis_S630_L001_R2_001.fastq
CB2737	Wild_rodent_(spleen)	Aere_Lao	Mastomys_erythroleucus	Run1	CB2737	PCR1	CB2737_S258_L001_R1_001.fastq	CB2737_S258_L001_R2_001.fastq
CB2737	Wild_rodent	Aere_Lao	Mastomys_erythroleucus	Run1	CB2737bis	PCR2	CB2737bis_S642_L001_R1_001.fastq	CB2737bis_S642_L001_R2_001.fastq
CB2738	Wild_rodent_(spleen)	Aere_Lao	Mus_musculus_domesticus	Run1	CB2738	PCR1	CB2738_S162_L001_R1_001.fastq	CB2738_S162_L001_R2_001.fastq
CB2738	Wild_rodent	Aere_Lao	Mus_musculus_domesticus	Run1	CB2738bis	PCR2	CB2738bis_S546_L001_R1_001.fastq	CB2738bis_S546_L001_R2_001.fastq
CB2739	Wild_rodent_(spleen)	Aere_Lao	Mastomys_erythroleucus	Run1	CB2739	PCR1	CB2739_S270_L001_R1_001.fastq	CB2739_S270_L001_R2_001.fastq
CB2739	Wild_rodent	Aere_Lao	Mastomys_erythroleucus	Run1	CB2739bis	PCR2	CB2739bis_S654_L001_R1_001.fastq	CB2739bis_S654_L001_R2_001.fastq
CB2740	Wild_rodent_(spleen)	Aere_Lao	Mastomys_erythroleucus	Run1	CB2740	PCR1	CB2740_S282_L001_R1_001.fastq	CB2740_S282_L001_R2_001.fastq
CB2740	Wild_rodent	Aere_Lao	Mastomys_erythroleucus	Run1	CB2740bis	PCR2	CB2740bis_S666_L001_R1_001.fastq	CB2740bis_S666_L001_R2_001.fastq
CB2741	Wild_rodent_(spleen)	Aere_Lao	Mastomys_erythroleucus	Run1	CB2741ReExt	PCR1	CB2741ReExt_S320_L001_R1_001.fastq	CB2741ReExt_S320_L001_R2_001.fastq
CB2741	Wild_rodent	Aere_Lao	Mastomys_erythroleucus	Run1	CB2741ReExtbis	PCR2	CB2741ReExtbis_S704_L001_R1_001.fastq	CB2741ReExtbis_S704_L001_R2_001.fastq
CB2742	Wild_rodent_(spleen)	Aere_Lao	Mastomys_erythroleucus	Run1	CB2742	PCR1	CB2742_S211_L001_R1_001.fastq	CB2742_S211_L001_R2_001.fastq
CB2742	Wild_rodent	Aere_Lao	Mastomys_erythroleucus	Run1	CB2742bis	PCR2	CB2742bis_S595_L001_R1_001.fastq	CB2742bis_S595_L001_R2_001.fastq
CB2743	Wild_rodent_(spleen)	Aere_Lao	Mastomys_erythroleucus	Run1	CB2743	PCR1	CB2743_S223_L001_R1_001.fastq	CB2743_S223_L001_R2_001.fastq
CB2743	Wild_rodent	Aere_Lao	Mastomys_erythroleucus	Run1	CB2743bis	PCR2	CB2743bis_S607_L001_R1_001.fastq	CB2743bis_S607_L001_R2_001.fastq
CB2744	Wild_rodent_(spleen)	Aere_Lao	Mus_musculus_domesticus	Run1	CB2744	PCR1	CB2744_S174_L001_R1_001.fastq	CB2744_S174_L001_R2_001.fastq
CB2744	Wild_rodent	Aere_Lao	Mus_musculus_domesticus	Run1	CB2744bis	PCR2	CB2744bis_S558_L001_R1_001.fastq	CB2744bis_S558_L001_R2_001.fastq
CB2745	Wild_rodent_(spleen)	Aere_Lao	Mus_musculus_domesticus	Run1	CB2745	PCR1	CB2745_S186_L001_R1_001.fastq	CB2745_S186_L001_R2_001.fastq
CB2745	Wild_rodent	Aere_Lao	Mus_musculus_domesticus	Run1	CB2745bis	PCR2	CB2745bis_S570_L001_R1_001.fastq	CB2745bis_S570_L001_R2_001.fastq
CB2746	Wild_rodent_(spleen)	Aere_Lao	Mus_musculus_domesticus	Run1	CB2746	PCR1	CB2746_S103_L001_R1_001.fastq	CB2746_S103_L001_R2_001.fastq
CB2746	Wild_rodent	Aere_Lao	Mus_musculus_domesticus	Run1	CB2746bis	PCR2	CB2746bis_S487_L001_R1_001.fastq	CB2746bis_S487_L001_R2_001.fastq
CB2747	Wild_rodent_(spleen)	Aere_Lao	Mus_musculus_domesticus	Run1	CB2747	PCR1	CB2747_S115_L001_R1_001.fastq	CB2747_S115_L001_R2_001.fastq
CB2747	Wild_rodent	Aere_Lao	Mus_musculus_domesticus	Run1	CB2747bis	PCR2	CB2747bis_S499_L001_R1_001.fastq	CB2747bis_S499_L001_R2_001.fastq
CB2748	Wild_rodent_(spleen)	Aere_Lao	Mus_musculus_domesticus	Run1	CB2748	PCR1	CB2748_S127_L001_R1_001.fastq	CB2748_S127_L001_R2_001.fastq
CB2748	Wild_rodent	Aere_Lao	Mus_musculus_domesticus	Run1	CB2748bis	PCR2	CB2748bis_S511_L001_R1_001.fastq	CB2748bis_S511_L001_R2_001.fastq
CB2756	Wild_rodent_(spleen)	Aere_Lao	Mus_musculus_domesticus	Run1	CB2756	PCR1	CB2756_S139_L001_R1_001.fastq	CB2756_S139_L001_R2_001.fastq
CB2756	Wild_rodent	Aere_Lao	Mus_musculus_domesticus	Run1	CB2756bis	PCR2	CB2756bis_S523_L001_R1_001.fastq	CB2756bis_S523_L001_R2_001.fastq
CB2757	Wild_rodent_(spleen)	Aere_Lao	Mus_musculus_domesticus	Run1	CB2757	PCR1	CB2757_S151_L001_R1_001.fastq	CB2757_S151_L001_R2_001.fastq
CB2757	Wild_rodent	Aere_Lao	Mus_musculus_domesticus	Run1	CB2757bis	PCR2	CB2757bis_S535_L001_R1_001.fastq	CB2757bis_S535_L001_R2_001.fastq
CB2759	Wild_rodent_(spleen)	Aere_Lao	Mus_musculus_domesticus	Run1	CB2759	PCR1	CB2759_S163_L001_R1_001.fastq	CB2759_S163_L001_R2_001.fastq
CB2759	Wild_rodent	Aere_Lao	Mus_musculus_domesticus	Run1	CB2759bis	PCR2	CB2759bis_S547_L001_R1_001.fastq	CB2759bis_S547_L001_R2_001.fastq
CB2760	Wild_rodent_(spleen)	Aere_Lao	Mastomys_erythroleucus	Run1	CB2760	PCR1	CB2760_S235_L001_R1_001.fastq	CB2760_S235_L001_R2_001.fastq
CB2760	Wild_rodent	Aere_Lao	Mastomys_erythroleucus	Run1	CB2760bis	PCR2	CB2760bis_S619_L001_R1_001.fastq	CB2760bis_S619_L001_R2_001.fastq
CB2762	Wild_rodent_(spleen)	Aere_Lao	Mus_musculus_domesticus	Run1	CB2762	PCR1	CB2762_S322_L001_R1_001.fastq	CB2762_S322_L001_R2_001.fastq
CB2762	Wild_rodent	Aere_Lao	Mus_musculus_domesticus	Run1	CB2762bis	PCR2	CB2762bis_S706_L001_R1_001.fastq	CB2762bis_S706_L001_R2_001.fastq
CB2776	Wild_rodent_(spleen)	Aere_Lao	Mus_musculus_domesticus	Run1	CB2776	PCR1	CB2776_S175_L001_R1_001.fastq	CB2776_S175_L001_R2_001.fastq
CB2776	Wild_rodent	Aere_Lao	Mus_musculus_domesticus	Run1	CB2776bis	PCR2	CB2776bis_S559_L001_R1_001.fastq	CB2776bis_S559_L001_R2_001.fastq
CB2777	Wild_rodent_(spleen)	Aere_Lao	Mus_musculus_domesticus	Run1	CB2777	PCR1	CB2777_S187_L001_R1_001.fastq	CB2777_S187_L001_R2_001.fastq
CB2777	Wild_rodent	Aere_Lao	Mus_musculus_domesticus	Run1	CB2777bis	PCR2	CB2777bis_S571_L001_R1_001.fastq	CB2777bis_S571_L001_R2_001.fastq
CB2778	Wild_rodent_(spleen)	Aere_Lao	Mus_musculus_domesticus	Run1	CB2778	PCR1	CB2778_S104_L001_R1_001.fastq	CB2778_S104_L001_R2_001.fastq
CB2778	Wild_rodent	Aere_Lao	Mus_musculus_domesticus	Run1	CB2778bis	PCR2	CB2778bis_S488_L001_R1_001.fastq	CB2778bis_S488_L001_R2_001.fastq
CB2781	Wild_rodent_(spleen)	Aere_Lao	Mus_musculus_domesticus	Run1	CB2781	PCR1	CB2781_S116_L001_R1_001.fastq	CB2781_S116_L001_R2_001.fastq
CB2781	Wild_rodent	Aere_Lao	Mus_musculus_domesticus	Run1	CB2781bis	PCR2	CB2781bis_S500_L001_R1_001.fastq	CB2781bis_S500_L001_R2_001.fastq
CB2782	Wild_rodent_(spleen)	Aere_Lao	Mus_musculus_domesticus	Run1	CB2782	PCR1	CB2782_S128_L001_R1_001.fastq	CB2782_S128_L001_R2_001.fastq
CB2782	Wild_rodent	Aere_Lao	Mus_musculus_domesticus	Run1	CB2782bis	PCR2	CB2782bis_S512_L001_R1_001.fastq	CB2782bis_S512_L001_R2_001.fastq
CB2783	Wild_rodent_(spleen)	Aere_Lao	Mus_musculus_domesticus	Run1	CB2783	PCR1	CB2783_S140_L001_R1_001.fastq	CB2783_S140_L001_R2_001.fastq
CB2783	Wild_rodent	Aere_Lao	Mus_musculus_domesticus	Run1	CB2783bis	PCR2	CB2783bis_S524_L001_R1_001.fastq	CB2783bis_S524_L001_R2_001.fastq
CB2784	Wild_rodent_(spleen)	Aere_Lao	Mus_musculus_domesticus	Run1	CB2784	PCR1	CB2784_S152_L001_R1_001.fastq	CB2784_S152_L001_R2_001.fastq
CB2784	Wild_rodent	Aere_Lao	Mus_musculus_domesticus	Run1	CB2784bis	PCR2	CB2784bis_S536_L001_R1_001.fastq	CB2784bis_S536_L001_R2_001.fastq
CB2785	Wild_rodent_(spleen)	Aere_Lao	Mus_musculus_domesticus	Run1	CB2785	PCR1	CB2785_S164_L001_R1_001.fastq	CB2785_S164_L001_R2_001.fastq
CB2785	Wild_rodent	Aere_Lao	Mus_musculus_domesticus	Run1	CB2785bis	PCR2	CB2785bis_S548_L001_R1_001.fastq	CB2785bis_S548_L001_R2_001.fastq
CB2786	Wild_rodent_(spleen)	Aere_Lao	Mus_musculus_domesticus	Run1	CB2786	PCR1	CB2786_S176_L001_R1_001.fastq	CB2786_S176_L001_R2_001.fastq
CB2786	Wild_rodent	Aere_Lao	Mus_musculus_domesticus	Run1	CB2786bis	PCR2	CB2786bis_S560_L001_R1_001.fastq	CB2786bis_S560_L001_R2_001.fastq
CB2787	Wild_rodent_(spleen)	Aere_Lao	Mus_musculus_domesticus	Run1	CB2787	PCR1	CB2787_S188_L001_R1_001.fastq	CB2787_S188_L001_R2_001.fastq
CB2787	Wild_rodent	Aere_Lao	Mus_musculus_domesticus	Run1	CB2787bis	PCR2	CB2787bis_S572_L001_R1_001.fastq	CB2787bis_S572_L001_R2_001.fastq
CB2788	Wild_rodent_(spleen)	Aere_Lao	Mus_musculus_domesticus	Run1	CB2788	PCR1	CB2788_S105_L001_R1_001.fastq	CB2788_S105_L001_R2_001.fastq
CB2788	Wild_rodent	Aere_Lao	Mus_musculus_domesticus	Run1	CB2788bis	PCR2	CB2788bis_S489_L001_R1_001.fastq	CB2788bis_S489_L001_R2_001.fastq
CB2789	Wild_rodent_(spleen)	Aere_Lao	Mus_musculus_domesticus	Run1	CB2789	PCR1	CB2789_S117_L001_R1_001.fastq	CB2789_S117_L001_R2_001.fastq
CB2789	Wild_rodent	Aere_Lao	Mus_musculus_domesticus	Run1	CB2789bis	PCR2	CB2789bis_S501_L001_R1_001.fastq	CB2789bis_S501_L001_R2_001.fastq
CB2791	Wild_rodent_(spleen)	Doumga_Lao	Mastomys_erythroleucus	Run1	CB2791	PCR1	CB2791_S271_L001_R1_001.fastq	CB2791_S271_L001_R2_001.fastq
CB2791	Wild_rodent	Doumga_Lao	Mastomys_erythroleucus	Run1	CB2791bis	PCR2	CB2791bis_S655_L001_R1_001.fastq	CB2791bis_S655_L001_R2_001.fastq
CB2792	Wild_rodent_(spleen)	Doumga_Lao	Mastomys_erythroleucus	Run1	CB2792	PCR1	CB2792_S283_L001_R1_001.fastq	CB2792_S283_L001_R2_001.fastq
CB2792	Wild_rodent	Doumga_Lao	Mastomys_erythroleucus	Run1	CB2792bis	PCR2	CB2792bis_S667_L001_R1_001.fastq	CB2792bis_S667_L001_R2_001.fastq
CB2793	Wild_rodent_(spleen)	Doumga_Lao	Mastomys_erythroleucus	Run1	CB2793ReExt	PCR1	CB2793ReExt_S332_L001_R1_001.fastq	CB2793ReExt_S332_L001_R2_001.fastq
CB2793	Wild_rodent	Doumga_Lao	Mastomys_erythroleucus	Run1	CB2793ReExtbis	PCR2	CB2793ReExtbis_S716_L001_R1_001.fastq	CB2793ReExtbis_S716_L001_R2_001.fastq
CB2795	Wild_rodent_(spleen)	Doumga_Lao	Mastomys_erythroleucus	Run1	CB2795	PCR1	CB2795_S212_L001_R1_001.fastq	CB2795_S212_L001_R2_001.fastq
CB2795	Wild_rodent	Doumga_Lao	Mastomys_erythroleucus	Run1	CB2795bis	PCR2	CB2795bis_S596_L001_R1_001.fastq	CB2795bis_S596_L001_R2_001.fastq
CB2796	Wild_rodent_(spleen)	Doumga_Lao	Mastomys_erythroleucus	Run1	CB2796	PCR1	CB2796_S224_L001_R1_001.fastq	CB2796_S224_L001_R2_001.fastq
CB2796	Wild_rodent	Doumga_Lao	Mastomys_erythroleucus	Run1	CB2796bis	PCR2	CB2796bis_S608_L001_R1_001.fastq	CB2796bis_S608_L001_R2_001.fastq
CB2799	Wild_rodent_(spleen)	Doumga_Lao	Mastomys_erythroleucus	Run1	CB2799	PCR1	CB2799_S236_L001_R1_001.fastq	CB2799_S236_L001_R2_001.fastq
CB2799	Wild_rodent	Doumga_Lao	Mastomys_erythroleucus	Run1	CB2799bis	PCR2	CB2799bis_S620_L001_R1_001.fastq	CB2799bis_S620_L001_R2_001.fastq
CB2800	Wild_rodent_(spleen)	Doumga_Lao	Mastomys_erythroleucus	Run1	CB2800	PCR1	CB2800_S248_L001_R1_001.fastq	CB2800_S248_L001_R2_001.fastq
CB2800	Wild_rodent	Doumga_Lao	Mastomys_erythroleucus	Run1	CB2800bis	PCR2	CB2800bis_S632_L001_R1_001.fastq	CB2800bis_S632_L001_R2_001.fastq
CB2801	Wild_rodent_(spleen)	Doumga_Lao	Mastomys_erythroleucus	Run1	CB2801	PCR1	CB2801_S260_L001_R1_001.fastq	CB2801_S260_L001_R2_001.fastq
CB2801	Wild_rodent	Doumga_Lao	Mastomys_erythroleucus	Run1	CB2801bis	PCR2	CB2801bis_S644_L001_R1_001.fastq	CB2801bis_S644_L001_R2_001.fastq
CB2802	Wild_rodent_(spleen)	Doumga_Lao	Mastomys_erythroleucus	Run1	CB2802	PCR1	CB2802_S272_L001_R1_001.fastq	CB2802_S272_L001_R2_001.fastq
CB2802	Wild_rodent	Doumga_Lao	Mastomys_erythroleucus	Run1	CB2802bis	PCR2	CB2802bis_S656_L001_R1_001.fastq	CB2802bis_S656_L001_R2_001.fastq
CB2804	Wild_rodent_(spleen)	Doumga_Lao	Mastomys_erythroleucus	Run1	CB2804	PCR1	CB2804_S284_L001_R1_001.fastq	CB2804_S284_L001_R2_001.fastq
CB2804	Wild_rodent	Doumga_Lao	Mastomys_erythroleucus	Run1	CB2804bis	PCR2	CB2804bis_S668_L001_R1_001.fastq	CB2804bis_S668_L001_R2_001.fastq
CB2805	Wild_rodent_(spleen)	Doumga_Lao	Mastomys_erythroleucus	Run1	CB2805ReExt	PCR1	CB2805ReExt_S344_L001_R1_001.fastq	CB2805ReExt_S344_L001_R2_001.fastq
CB2805	Wild_rodent	Doumga_Lao	Mastomys_erythroleucus	Run1	CB2805ReExtbis	PCR2	CB2805ReExtbis_S728_L001_R1_001.fastq	CB2805ReExtbis_S728_L001_R2_001.fastq
CB2807	Wild_rodent_(spleen)	Doumga_Lao	Mastomys_erythroleucus	Run1	CB2807	PCR1	CB2807_S213_L001_R1_001.fastq	CB2807_S213_L001_R2_001.fastq
CB2807	Wild_rodent	Doumga_Lao	Mastomys_erythroleucus	Run1	CB2807bis	PCR2	CB2807bis_S597_L001_R1_001.fastq	CB2807bis_S597_L001_R2_001.fastq
CB2808	Wild_rodent_(spleen)	Doumga_Lao	Mastomys_erythroleucus	Run1	CB2808	PCR1	CB2808_S225_L001_R1_001.fastq	CB2808_S225_L001_R2_001.fastq
CB2808	Wild_rodent	Doumga_Lao	Mastomys_erythroleucus	Run1	CB2808bis	PCR2	CB2808bis_S609_L001_R1_001.fastq	CB2808bis_S609_L001_R2_001.fastq
CB2810	Wild_rodent_(spleen)	Doumga_Lao	Mastomys_erythroleucus	Run1	CB2810	PCR1	CB2810_S237_L001_R1_001.fastq	CB2810_S237_L001_R2_001.fastq
CB2810	Wild_rodent	Doumga_Lao	Mastomys_erythroleucus	Run1	CB2810bis	PCR2	CB2810bis_S621_L001_R1_001.fastq	CB2810bis_S621_L001_R2_001.fastq
CB2814	Wild_rodent_(spleen)	Doumga_Lao	Mastomys_erythroleucus	Run1	CB2814	PCR1	CB2814_S249_L001_R1_001.fastq	CB2814_S249_L001_R2_001.fastq
CB2814	Wild_rodent	Doumga_Lao	Mastomys_erythroleucus	Run1	CB2814bis	PCR2	CB2814bis_S633_L001_R1_001.fastq	CB2814bis_S633_L001_R2_001.fastq
CB2815	Wild_rodent_(spleen)	Doumga_Lao	Mastomys_erythroleucus	Run1	CB2815	PCR1	CB2815_S261_L001_R1_001.fastq	CB2815_S261_L001_R2_001.fastq
CB2815	Wild_rodent	Doumga_Lao	Mastomys_erythroleucus	Run1	CB2815bis	PCR2	CB2815bis_S645_L001_R1_001.fastq	CB2815bis_S645_L001_R2_001.fastq
CB2819	Wild_rodent_(spleen)	Doumga_Lao	Mastomys_erythroleucus	Run1	CB2819	PCR1	CB2819_S273_L001_R1_001.fastq	CB2819_S273_L001_R2_001.fastq
CB2819	Wild_rodent	Doumga_Lao	Mastomys_erythroleucus	Run1	CB2819bis	PCR2	CB2819bis_S657_L001_R1_001.fastq	CB2819bis_S657_L001_R2_001.fastq
CB2820	Wild_rodent_(spleen)	Doumga_Lao	Mastomys_erythroleucus	Run1	CB2820	PCR1	CB2820_S285_L001_R1_001.fastq	CB2820_S285_L001_R2_001.fastq
CB2820	Wild_rodent	Doumga_Lao	Mastomys_erythroleucus	Run1	CB2820bis	PCR2	CB2820bis_S669_L001_R1_001.fastq	CB2820bis_S669_L001_R2_001.fastq
CB2826	Wild_rodent_(spleen)	Doumga_Lao	Mastomys_erythroleucus	Run1	CB2826	PCR1	CB2826_S202_L001_R1_001.fastq	CB2826_S202_L001_R2_001.fastq
CB2826	Wild_rodent	Doumga_Lao	Mastomys_erythroleucus	Run1	CB2826bis	PCR2	CB2826bis_S586_L001_R1_001.fastq	CB2826bis_S586_L001_R2_001.fastq
CB2835	Wild_rodent_(spleen)	Doumga_Lao	Mastomys_erythroleucus	Run1	CB2835	PCR1	CB2835_S214_L001_R1_001.fastq	CB2835_S214_L001_R2_001.fastq
CB2835	Wild_rodent	Doumga_Lao	Mastomys_erythroleucus	Run1	CB2835bis	PCR2	CB2835bis_S598_L001_R1_001.fastq	CB2835bis_S598_L001_R2_001.fastq
CB2837	Wild_rodent_(spleen)	Aere_Lao	Mus_musculus_domesticus	Run1	CB2837	PCR1	CB2837_S129_L001_R1_001.fastq	CB2837_S129_L001_R2_001.fastq
CB2837	Wild_rodent	Aere_Lao	Mus_musculus_domesticus	Run1	CB2837bis	PCR2	CB2837bis_S513_L001_R1_001.fastq	CB2837bis_S513_L001_R2_001.fastq
CB2838	Wild_rodent_(spleen)	Aere_Lao	Mastomys_erythroleucus	Run1	CB2838	PCR1	CB2838_S247_L001_R1_001.fastq	CB2838_S247_L001_R2_001.fastq
CB2838	Wild_rodent	Aere_Lao	Mastomys_erythroleucus	Run1	CB2838bis	PCR2	CB2838bis_S631_L001_R1_001.fastq	CB2838bis_S631_L001_R2_001.fastq
CB2842	Wild_rodent_(spleen)	Aere_Lao	Mastomys_erythroleucus	Run1	CB2842	PCR1	CB2842_S259_L001_R1_001.fastq	CB2842_S259_L001_R2_001.fastq
CB2842	Wild_rodent	Aere_Lao	Mastomys_erythroleucus	Run1	CB2842bis	PCR2	CB2842bis_S643_L001_R1_001.fastq	CB2842bis_S643_L001_R2_001.fastq
CB2843	Wild_rodent_(spleen)	Aere_Lao	Mus_musculus_domesticus	Run1	CB2843	PCR1	CB2843_S141_L001_R1_001.fastq	CB2843_S141_L001_R2_001.fastq
CB2843	Wild_rodent	Aere_Lao	Mus_musculus_domesticus	Run1	CB2843bis	PCR2	CB2843bis_S525_L001_R1_001.fastq	CB2843bis_S525_L001_R2_001.fastq
CB2844	Wild_rodent_(spleen)	Aere_Lao	Mus_musculus_domesticus	Run1	CB2844ReExt	PCR1	CB2844ReExt_S357_L001_R1_001.fastq	CB2844ReExt_S357_L001_R2_001.fastq
CB2844	Wild_rodent	Aere_Lao	Mus_musculus_domesticus	Run1	CB2844ReExtbis	PCR2	CB2844ReExtbis_S741_L001_R1_001.fastq	CB2844ReExtbis_S741_L001_R2_001.fastq
CB2929	Wild_rodent_(spleen)	Lougué	Mus_musculus_domesticus	Run1	CB2929ReExt	PCR1	CB2929ReExt_S369_L001_R1_001.fastq	CB2929ReExt_S369_L001_R2_001.fastq
CB2929	Wild_rodent	Lougué	Mus_musculus_domesticus	Run1	CB2929ReExtbis	PCR2	CB2929ReExtbis_S753_L001_R1_001.fastq	CB2929ReExtbis_S753_L001_R2_001.fastq
CB2930	Wild_rodent_(spleen)	Lougué	Mus_musculus_domesticus	Run1	CB2930	PCR1	CB2930_S177_L001_R1_001.fastq	CB2930_S177_L001_R2_001.fastq
CB2930	Wild_rodent	Lougué	Mus_musculus_domesticus	Run1	CB2930bis	PCR2	CB2930bis_S561_L001_R1_001.fastq	CB2930bis_S561_L001_R2_001.fastq
CB2931	Wild_rodent_(spleen)	Lougué	Mus_musculus_domesticus	Run1	CB2931	PCR1	CB2931_S189_L001_R1_001.fastq	CB2931_S189_L001_R2_001.fastq
CB2931	Wild_rodent	Lougué	Mus_musculus_domesticus	Run1	CB2931bis	PCR2	CB2931bis_S573_L001_R1_001.fastq	CB2931bis_S573_L001_R2_001.fastq
CB2932	Wild_rodent_(spleen)	Lougué	Mus_musculus_domesticus	Run1	CB2932	PCR1	CB2932_S106_L001_R1_001.fastq	CB2932_S106_L001_R2_001.fastq
CB2932	Wild_rodent	Lougué	Mus_musculus_domesticus	Run1	CB2932bis	PCR2	CB2932bis_S490_L001_R1_001.fastq	CB2932bis_S490_L001_R2_001.fastq
CB2933	Wild_rodent_(spleen)	Lougué	Mus_musculus_domesticus	Run1	CB2933	PCR1	CB2933_S118_L001_R1_001.fastq	CB2933_S118_L001_R2_001.fastq
CB2933	Wild_rodent	Lougué	Mus_musculus_domesticus	Run1	CB2933bis	PCR2	CB2933bis_S502_L001_R1_001.fastq	CB2933bis_S502_L001_R2_001.fastq
CB2935	Wild_rodent_(spleen)	Lougué	Mus_musculus_domesticus	Run1	CB2935	PCR1	CB2935_S130_L001_R1_001.fastq	CB2935_S130_L001_R2_001.fastq
CB2935	Wild_rodent	Lougué	Mus_musculus_domesticus	Run1	CB2935bis	PCR2	CB2935bis_S514_L001_R1_001.fastq	CB2935bis_S514_L001_R2_001.fastq
CB2936	Wild_rodent_(spleen)	Lougué	Mus_musculus_domesticus	Run1	CB2936	PCR1	CB2936_S142_L001_R1_001.fastq	CB2936_S142_L001_R2_001.fastq
CB2936	Wild_rodent	Lougué	Mus_musculus_domesticus	Run1	CB2936bis	PCR2	CB2936bis_S526_L001_R1_001.fastq	CB2936bis_S526_L001_R2_001.fastq
CB2937	Wild_rodent_(spleen)	Lougué	Mus_musculus_domesticus	Run1	CB2937	PCR1	CB2937_S154_L001_R1_001.fastq	CB2937_S154_L001_R2_001.fastq
CB2937	Wild_rodent	Lougué	Mus_musculus_domesticus	Run1	CB2937bis	PCR2	CB2937bis_S538_L001_R1_001.fastq	CB2937bis_S538_L001_R2_001.fastq
CB2938	Wild_rodent_(spleen)	Lougué	Mus_musculus_domesticus	Run1	CB2938	PCR1	CB2938_S166_L001_R1_001.fastq	CB2938_S166_L001_R2_001.fastq
CB2938	Wild_rodent	Lougué	Mus_musculus_domesticus	Run1	CB2938bis	PCR2	CB2938bis_S550_L001_R1_001.fastq	CB2938bis_S550_L001_R2_001.fastq
CB2940	Wild_rodent_(spleen)	Lougué	Mus_musculus_domesticus	Run1	CB2940	PCR1	CB2940_S178_L001_R1_001.fastq	CB2940_S178_L001_R2_001.fastq
CB2940	Wild_rodent	Lougué	Mus_musculus_domesticus	Run1	CB2940bis	PCR2	CB2940bis_S562_L001_R1_001.fastq	CB2940bis_S562_L001_R2_001.fastq
CB2941	Wild_rodent_(spleen)	Lougué	Mus_musculus_domesticus	Run1	CB2941	PCR1	CB2941_S190_L001_R1_001.fastq	CB2941_S190_L001_R2_001.fastq
CB2941	Wild_rodent	Lougué	Mus_musculus_domesticus	Run1	CB2941bis	PCR2	CB2941bis_S574_L001_R1_001.fastq	CB2941bis_S574_L001_R2_001.fastq
CB2942	Wild_rodent_(spleen)	Lougué	Mus_musculus_domesticus	Run1	CB2942	PCR1	CB2942_S107_L001_R1_001.fastq	CB2942_S107_L001_R2_001.fastq
CB2942	Wild_rodent	Lougué	Mus_musculus_domesticus	Run1	CB2942bis	PCR2	CB2942bis_S491_L001_R1_001.fastq	CB2942bis_S491_L001_R2_001.fastq
CB2944	Wild_rodent_(spleen)	Lougué	Mus_musculus_domesticus	Run1	CB2944	PCR1	CB2944_S119_L001_R1_001.fastq	CB2944_S119_L001_R2_001.fastq
CB2944	Wild_rodent	Lougué	Mus_musculus_domesticus	Run1	CB2944bis	PCR2	CB2944bis_S503_L001_R1_001.fastq	CB2944bis_S503_L001_R2_001.fastq
CB2946	Wild_rodent_(spleen)	Lougué	Mus_musculus_domesticus	Run1	CB2946	PCR1	CB2946_S131_L001_R1_001.fastq	CB2946_S131_L001_R2_001.fastq
CB2946	Wild_rodent	Lougué	Mus_musculus_domesticus	Run1	CB2946bis	PCR2	CB2946bis_S515_L001_R1_001.fastq	CB2946bis_S515_L001_R2_001.fastq
CB2947	Wild_rodent_(spleen)	Lougué	Mus_musculus_domesticus	Run1	CB2947	PCR1	CB2947_S143_L001_R1_001.fastq	CB2947_S143_L001_R2_001.fastq
CB2947	Wild_rodent	Lougué	Mus_musculus_domesticus	Run1	CB2947bis	PCR2	CB2947bis_S527_L001_R1_001.fastq	CB2947bis_S527_L001_R2_001.fastq
CB2948	Wild_rodent_(spleen)	Lougué	Mus_musculus_domesticus	Run1	CB2948ReExt	PCR1	CB2948ReExt_S381_L001_R1_001.fastq	CB2948ReExt_S381_L001_R2_001.fastq
CB2948	Wild_rodent	Lougué	Mus_musculus_domesticus	Run1	CB2948ReExtbis	PCR2	CB2948ReExtbis_S765_L001_R1_001.fastq	CB2948ReExtbis_S765_L001_R2_001.fastq
CB2950	Wild_rodent_(spleen)	Lougué	Mus_musculus_domesticus	Run1	CB2950	PCR1	CB2950_S167_L001_R1_001.fastq	CB2950_S167_L001_R2_001.fastq
CB2950	Wild_rodent	Lougué	Mus_musculus_domesticus	Run1	CB2950bis	PCR2	CB2950bis_S551_L001_R1_001.fastq	CB2950bis_S551_L001_R2_001.fastq
CB2952	Wild_rodent_(spleen)	Lougué	Mastomys_erythroleucus	Run1	CB2952	PCR1	CB2952_S226_L001_R1_001.fastq	CB2952_S226_L001_R2_001.fastq
CB2952	Wild_rodent	Lougué	Mastomys_erythroleucus	Run1	CB2952bis	PCR2	CB2952bis_S610_L001_R1_001.fastq	CB2952bis_S610_L001_R2_001.fastq
CB2953	Wild_rodent_(spleen)	Lougué	Mastomys_erythroleucus	Run1	CB2953	PCR1	CB2953_S238_L001_R1_001.fastq	CB2953_S238_L001_R2_001.fastq
CB2953	Wild_rodent	Lougué	Mastomys_erythroleucus	Run1	CB2953bis	PCR2	CB2953bis_S622_L001_R1_001.fastq	CB2953bis_S622_L001_R2_001.fastq
CB2954	Wild_rodent_(spleen)	Lougué	Mus_musculus_domesticus	Run1	CB2954	PCR1	CB2954_S179_L001_R1_001.fastq	CB2954_S179_L001_R2_001.fastq
CB2954	Wild_rodent	Lougué	Mus_musculus_domesticus	Run1	CB2954bis	PCR2	CB2954bis_S563_L001_R1_001.fastq	CB2954bis_S563_L001_R2_001.fastq
CB2955	Wild_rodent_(spleen)	Lougué	Mus_musculus_domesticus	Run1	CB2955	PCR1	CB2955_S191_L001_R1_001.fastq	CB2955_S191_L001_R2_001.fastq
CB2955	Wild_rodent	Lougué	Mus_musculus_domesticus	Run1	CB2955bis	PCR2	CB2955bis_S575_L001_R1_001.fastq	CB2955bis_S575_L001_R2_001.fastq
CB2956	Wild_rodent_(spleen)	Lougué	Mus_musculus_domesticus	Run1	CB2956	PCR1	CB2956_S108_L001_R1_001.fastq	CB2956_S108_L001_R2_001.fastq
CB2956	Wild_rodent	Lougué	Mus_musculus_domesticus	Run1	CB2956bis	PCR2	CB2956bis_S492_L001_R1_001.fastq	CB2956bis_S492_L001_R2_001.fastq
CB2957	Wild_rodent_(spleen)	Lougué	Mus_musculus_domesticus	Run1	CB2957	PCR1	CB2957_S120_L001_R1_001.fastq	CB2957_S120_L001_R2_001.fastq
CB2957	Wild_rodent	Lougué	Mus_musculus_domesticus	Run1	CB2957bis	PCR2	CB2957bis_S504_L001_R1_001.fastq	CB2957bis_S504_L001_R2_001.fastq
CB2958	Wild_rodent_(spleen)	Lougué	Mus_musculus_domesticus	Run1	CB2958	PCR1	CB2958_S132_L001_R1_001.fastq	CB2958_S132_L001_R2_001.fastq
CB2958	Wild_rodent	Lougué	Mus_musculus_domesticus	Run1	CB2958bis	PCR2	CB2958bis_S516_L001_R1_001.fastq	CB2958bis_S516_L001_R2_001.fastq
CB2959	Wild_rodent_(spleen)	Lougué	Mus_musculus_domesticus	Run1	CB2959	PCR1	CB2959_S144_L001_R1_001.fastq	CB2959_S144_L001_R2_001.fastq
CB2959	Wild_rodent	Lougué	Mus_musculus_domesticus	Run1	CB2959bis	PCR2	CB2959bis_S528_L001_R1_001.fastq	CB2959bis_S528_L001_R2_001.fastq
CB2960	Wild_rodent_(spleen)	Lougué	Mastomys_erythroleucus	Run1	CB2960	PCR1	CB2960_S250_L001_R1_001.fastq	CB2960_S250_L001_R2_001.fastq
CB2960	Wild_rodent	Lougué	Mastomys_erythroleucus	Run1	CB2960bis	PCR2	CB2960bis_S634_L001_R1_001.fastq	CB2960bis_S634_L001_R2_001.fastq
CB2961	Wild_rodent_(spleen)	Lougué	Mastomys_erythroleucus	Run1	CB2961	PCR1	CB2961_S262_L001_R1_001.fastq	CB2961_S262_L001_R2_001.fastq
CB2961	Wild_rodent	Lougué	Mastomys_erythroleucus	Run1	CB2961bis	PCR2	CB2961bis_S646_L001_R1_001.fastq	CB2961bis_S646_L001_R2_001.fastq
CB2962	Wild_rodent_(spleen)	Lougué	Mastomys_erythroleucus	Run1	CB2962	PCR1	CB2962_S274_L001_R1_001.fastq	CB2962_S274_L001_R2_001.fastq
CB2962	Wild_rodent	Lougué	Mastomys_erythroleucus	Run1	CB2962bis	PCR2	CB2962bis_S658_L001_R1_001.fastq	CB2962bis_S658_L001_R2_001.fastq
CB2963	Wild_rodent_(spleen)	Lougué	Mastomys_erythroleucus	Run1	CB2963	PCR1	CB2963_S286_L001_R1_001.fastq	CB2963_S286_L001_R2_001.fastq
CB2963	Wild_rodent	Lougué	Mastomys_erythroleucus	Run1	CB2963bis	PCR2	CB2963bis_S670_L001_R1_001.fastq	CB2963bis_S670_L001_R2_001.fastq
CB2964	Wild_rodent_(spleen)	Lougué	Mastomys_erythroleucus	Run1	CB2964ReExt	PCR1	CB2964ReExt_S356_L001_R1_001.fastq	CB2964ReExt_S356_L001_R2_001.fastq
CB2964	Wild_rodent	Lougué	Mastomys_erythroleucus	Run1	CB2964ReExtbis	PCR2	CB2964ReExtbis_S740_L001_R1_001.fastq	CB2964ReExtbis_S740_L001_R2_001.fastq
CB2965	Wild_rodent_(spleen)	Lougué	Mastomys_erythroleucus	Run1	CB2965	PCR1	CB2965_S215_L001_R1_001.fastq	CB2965_S215_L001_R2_001.fastq
CB2965	Wild_rodent	Lougué	Mastomys_erythroleucus	Run1	CB2965bis	PCR2	CB2965bis_S599_L001_R1_001.fastq	CB2965bis_S599_L001_R2_001.fastq
CB2966	Wild_rodent_(spleen)	Lougué	Mastomys_erythroleucus	Run1	CB2966	PCR1	CB2966_S227_L001_R1_001.fastq	CB2966_S227_L001_R2_001.fastq
CB2966	Wild_rodent	Lougué	Mastomys_erythroleucus	Run1	CB2966bis	PCR2	CB2966bis_S611_L001_R1_001.fastq	CB2966bis_S611_L001_R2_001.fastq
CB2967	Wild_rodent_(spleen)	Lougué	Mastomys_erythroleucus	Run1	CB2967	PCR1	CB2967_S239_L001_R1_001.fastq	CB2967_S239_L001_R2_001.fastq
CB2967	Wild_rodent	Lougué	Mastomys_erythroleucus	Run1	CB2967bis	PCR2	CB2967bis_S623_L001_R1_001.fastq	CB2967bis_S623_L001_R2_001.fastq
CB2968	Wild_rodent_(spleen)	Lougué	Mastomys_erythroleucus	Run1	CB2968	PCR1	CB2968_S251_L001_R1_001.fastq	CB2968_S251_L001_R2_001.fastq
CB2968	Wild_rodent	Lougué	Mastomys_erythroleucus	Run1	CB2968bis	PCR2	CB2968bis_S635_L001_R1_001.fastq	CB2968bis_S635_L001_R2_001.fastq
CB2970	Wild_rodent_(spleen)	Lougué	Mastomys_erythroleucus	Run1	CB2970	PCR1	CB2970_S263_L001_R1_001.fastq	CB2970_S263_L001_R2_001.fastq
CB2970	Wild_rodent	Lougué	Mastomys_erythroleucus	Run1	CB2970bis	PCR2	CB2970bis_S647_L001_R1_001.fastq	CB2970bis_S647_L001_R2_001.fastq
CB2971	Wild_rodent_(spleen)	Lougué	Mus_musculus_domesticus	Run1	CB2971	PCR1	CB2971_S156_L001_R1_001.fastq	CB2971_S156_L001_R2_001.fastq
CB2971	Wild_rodent	Lougué	Mus_musculus_domesticus	Run1	CB2971bis	PCR2	CB2971bis_S540_L001_R1_001.fastq	CB2971bis_S540_L001_R2_001.fastq
CB2983	Wild_rodent_(spleen)	Lougué	Mastomys_erythroleucus	Run1	CB2983	PCR1	CB2983_S275_L001_R1_001.fastq	CB2983_S275_L001_R2_001.fastq
CB2983	Wild_rodent	Lougué	Mastomys_erythroleucus	Run1	CB2983bis	PCR2	CB2983bis_S659_L001_R1_001.fastq	CB2983bis_S659_L001_R2_001.fastq
CB2985	Wild_rodent_(spleen)	Lougué	Mastomys_erythroleucus	Run1	CB2985	PCR1	CB2985_S287_L001_R1_001.fastq	CB2985_S287_L001_R2_001.fastq
CB2985	Wild_rodent	Lougué	Mastomys_erythroleucus	Run1	CB2985bis	PCR2	CB2985bis_S671_L001_R1_001.fastq	CB2985bis_S671_L001_R2_001.fastq
CB2986	Wild_rodent_(spleen)	Lougué	Mastomys_erythroleucus	Run1	CB2986	PCR1	CB2986_S204_L001_R1_001.fastq	CB2986_S204_L001_R2_001.fastq
CB2986	Wild_rodent	Lougué	Mastomys_erythroleucus	Run1	CB2986bis	PCR2	CB2986bis_S588_L001_R1_001.fastq	CB2986bis_S588_L001_R2_001.fastq
CB2987	Wild_rodent_(spleen)	Lougué	Mastomys_erythroleucus	Run1	CB2987	PCR1	CB2987_S216_L001_R1_001.fastq	CB2987_S216_L001_R2_001.fastq
CB2987	Wild_rodent	Lougué	Mastomys_erythroleucus	Run1	CB2987bis	PCR2	CB2987bis_S600_L001_R1_001.fastq	CB2987bis_S600_L001_R2_001.fastq
CB2989	Wild_rodent_(spleen)	Lougué	Mastomys_erythroleucus	Run1	CB2989	PCR1	CB2989_S228_L001_R1_001.fastq	CB2989_S228_L001_R2_001.fastq
CB2989	Wild_rodent	Lougué	Mastomys_erythroleucus	Run1	CB2989bis	PCR2	CB2989bis_S612_L001_R1_001.fastq	CB2989bis_S612_L001_R2_001.fastq
CB2990	Wild_rodent_(spleen)	Lougué	Mastomys_erythroleucus	Run1	CB2990	PCR1	CB2990_S240_L001_R1_001.fastq	CB2990_S240_L001_R2_001.fastq
CB2990	Wild_rodent	Lougué	Mastomys_erythroleucus	Run1	CB2990bis	PCR2	CB2990bis_S624_L001_R1_001.fastq	CB2990bis_S624_L001_R2_001.fastq
CB2991	Wild_rodent_(spleen)	Lougué	Mastomys_erythroleucus	Run1	CB2991	PCR1	CB2991_S252_L001_R1_001.fastq	CB2991_S252_L001_R2_001.fastq
CB2991	Wild_rodent	Lougué	Mastomys_erythroleucus	Run1	CB2991bis	PCR2	CB2991bis_S636_L001_R1_001.fastq	CB2991bis_S636_L001_R2_001.fastq
CB2992	Wild_rodent_(spleen)	Lougué	Mastomys_erythroleucus	Run1	CB2992	PCR1	CB2992_S264_L001_R1_001.fastq	CB2992_S264_L001_R2_001.fastq
CB2992	Wild_rodent	Lougué	Mastomys_erythroleucus	Run1	CB2992bis	PCR2	CB2992bis_S648_L001_R1_001.fastq	CB2992bis_S648_L001_R2_001.fastq
CB2993	Wild_rodent_(spleen)	Lougué	Mastomys_erythroleucus	Run1	CB2993	PCR1	CB2993_S289_L001_R1_001.fastq	CB2993_S289_L001_R2_001.fastq
CB2993	Wild_rodent	Lougué	Mastomys_erythroleucus	Run1	CB2993bis	PCR2	CB2993bis_S673_L001_R1_001.fastq	CB2993bis_S673_L001_R2_001.fastq
CB2995	Wild_rodent_(spleen)	Lougué	Mus_musculus_domesticus	Run1	CB2995	PCR1	CB2995_S168_L001_R1_001.fastq	CB2995_S168_L001_R2_001.fastq
CB2995	Wild_rodent	Lougué	Mus_musculus_domesticus	Run1	CB2995bis	PCR2	CB2995bis_S552_L001_R1_001.fastq	CB2995bis_S552_L001_R2_001.fastq
CB2997	Wild_rodent_(spleen)	Saré_Maoundé	Mastomys_erythroleucus	Run1	CB2997	PCR1	CB2997_S301_L001_R1_001.fastq	CB2997_S301_L001_R2_001.fastq
CB2997	Wild_rodent	Saré_Maoundé	Mastomys_erythroleucus	Run1	CB2997bis	PCR2	CB2997bis_S685_L001_R1_001.fastq	CB2997bis_S685_L001_R2_001.fastq
CB3001	Wild_rodent_(spleen)	Saré_Maoundé	Mastomys_erythroleucus	Run1	CB3001	PCR1	CB3001_S313_L001_R1_001.fastq	CB3001_S313_L001_R2_001.fastq
CB3001	Wild_rodent	Saré_Maoundé	Mastomys_erythroleucus	Run1	CB3001bis	PCR2	CB3001bis_S697_L001_R1_001.fastq	CB3001bis_S697_L001_R2_001.fastq
CB3002	Wild_rodent_(spleen)	Saré_Maoundé	Mastomys_erythroleucus	Run1	CB3002	PCR1	CB3002_S325_L001_R1_001.fastq	CB3002_S325_L001_R2_001.fastq
CB3002	Wild_rodent	Saré_Maoundé	Mastomys_erythroleucus	Run1	CB3002bis	PCR2	CB3002bis_S709_L001_R1_001.fastq	CB3002bis_S709_L001_R2_001.fastq
CB3005	Wild_rodent_(spleen)	Saré_Maoundé	Mastomys_erythroleucus	Run1	CB3005	PCR1	CB3005_S337_L001_R1_001.fastq	CB3005_S337_L001_R2_001.fastq
CB3005	Wild_rodent	Saré_Maoundé	Mastomys_erythroleucus	Run1	CB3005bis	PCR2	CB3005bis_S721_L001_R1_001.fastq	CB3005bis_S721_L001_R2_001.fastq
CB3006	Wild_rodent_(spleen)	Saré_Maoundé	Mastomys_erythroleucus	Run1	CB3006	PCR1	CB3006_S349_L001_R1_001.fastq	CB3006_S349_L001_R2_001.fastq
CB3006	Wild_rodent	Saré_Maoundé	Mastomys_erythroleucus	Run1	CB3006bis	PCR2	CB3006bis_S733_L001_R1_001.fastq	CB3006bis_S733_L001_R2_001.fastq
CB3007	Wild_rodent_(spleen)	Saré_Maoundé	Mastomys_erythroleucus	Run1	CB3007	PCR1	CB3007_S361_L001_R1_001.fastq	CB3007_S361_L001_R2_001.fastq
CB3007	Wild_rodent	Saré_Maoundé	Mastomys_erythroleucus	Run1	CB3007bis	PCR2	CB3007bis_S745_L001_R1_001.fastq	CB3007bis_S745_L001_R2_001.fastq
CB3009	Wild_rodent_(spleen)	Saré_Maoundé	Mastomys_erythroleucus	Run1	CB3009	PCR1	CB3009_S373_L001_R1_001.fastq	CB3009_S373_L001_R2_001.fastq
CB3009	Wild_rodent	Saré_Maoundé	Mastomys_erythroleucus	Run1	CB3009bis	PCR2	CB3009bis_S757_L001_R1_001.fastq	CB3009bis_S757_L001_R2_001.fastq
CB3012	Wild_rodent_(spleen)	Saré_Maoundé	Mastomys_erythroleucus	Run1	CB3012ReExt	PCR1	CB3012ReExt_S368_L001_R1_001.fastq	CB3012ReExt_S368_L001_R2_001.fastq
CB3012	Wild_rodent	Saré_Maoundé	Mastomys_erythroleucus	Run1	CB3012ReExtbis	PCR2	CB3012ReExtbis_S752_L001_R1_001.fastq	CB3012ReExtbis_S752_L001_R2_001.fastq
CB3036	Wild_rodent_(spleen)	Saré_Maoundé	Mastomys_erythroleucus	Run1	CB3036	PCR1	CB3036_S302_L001_R1_001.fastq	CB3036_S302_L001_R2_001.fastq
CB3036	Wild_rodent	Saré_Maoundé	Mastomys_erythroleucus	Run1	CB3036bis	PCR2	CB3036bis_S686_L001_R1_001.fastq	CB3036bis_S686_L001_R2_001.fastq
CB3037	Wild_rodent_(spleen)	Dendoudi	Mus_musculus_domesticus	Run1	CB3037	PCR1	CB3037_S334_L001_R1_001.fastq	CB3037_S334_L001_R2_001.fastq
CB3037	Wild_rodent	Dendoudi	Mus_musculus_domesticus	Run1	CB3037bis	PCR2	CB3037bis_S718_L001_R1_001.fastq	CB3037bis_S718_L001_R2_001.fastq
CB3040	Wild_rodent_(spleen)	Dendoudi	Mus_musculus_domesticus	Run1	CB3040	PCR1	CB3040_S346_L001_R1_001.fastq	CB3040_S346_L001_R2_001.fastq
CB3040	Wild_rodent	Dendoudi	Mus_musculus_domesticus	Run1	CB3040bis	PCR2	CB3040bis_S730_L001_R1_001.fastq	CB3040bis_S730_L001_R2_001.fastq
CB3043	Wild_rodent_(spleen)	Dendoudi	Mastomys_erythroleucus	Run1	CB3043	PCR1	CB3043_S314_L001_R1_001.fastq	CB3043_S314_L001_R2_001.fastq
CB3043	Wild_rodent	Dendoudi	Mastomys_erythroleucus	Run1	CB3043bis	PCR2	CB3043bis_S698_L001_R1_001.fastq	CB3043bis_S698_L001_R2_001.fastq
CB3046	Wild_rodent_(spleen)	Dendoudi	Mastomys_erythroleucus	Run1	CB3046	PCR1	CB3046_S326_L001_R1_001.fastq	CB3046_S326_L001_R2_001.fastq
CB3046	Wild_rodent	Dendoudi	Mastomys_erythroleucus	Run1	CB3046bis	PCR2	CB3046bis_S710_L001_R1_001.fastq	CB3046bis_S710_L001_R2_001.fastq
CB3047	Wild_rodent_(spleen)	Dendoudi	Mastomys_erythroleucus	Run1	CB3047	PCR1	CB3047_S338_L001_R1_001.fastq	CB3047_S338_L001_R2_001.fastq
CB3047	Wild_rodent	Dendoudi	Mastomys_erythroleucus	Run1	CB3047bis	PCR2	CB3047bis_S722_L001_R1_001.fastq	CB3047bis_S722_L001_R2_001.fastq
CB3048	Wild_rodent_(spleen)	Dendoudi	Mastomys_erythroleucus	Run1	CB3048	PCR1	CB3048_S350_L001_R1_001.fastq	CB3048_S350_L001_R2_001.fastq
CB3048	Wild_rodent	Dendoudi	Mastomys_erythroleucus	Run1	CB3048bis	PCR2	CB3048bis_S734_L001_R1_001.fastq	CB3048bis_S734_L001_R2_001.fastq
CB3049	Wild_rodent_(spleen)	Dendoudi	Mastomys_erythroleucus	Run1	CB3049	PCR1	CB3049_S362_L001_R1_001.fastq	CB3049_S362_L001_R2_001.fastq
CB3049	Wild_rodent	Dendoudi	Mastomys_erythroleucus	Run1	CB3049bis	PCR2	CB3049bis_S746_L001_R1_001.fastq	CB3049bis_S746_L001_R2_001.fastq
CB3050	Wild_rodent_(spleen)	Dendoudi	Mastomys_erythroleucus	Run1	CB3050	PCR1	CB3050_S374_L001_R1_001.fastq	CB3050_S374_L001_R2_001.fastq
CB3050	Wild_rodent	Dendoudi	Mastomys_erythroleucus	Run1	CB3050bis	PCR2	CB3050bis_S758_L001_R1_001.fastq	CB3050bis_S758_L001_R2_001.fastq
CB3051	Wild_rodent_(spleen)	Dendoudi	Mus_musculus_domesticus	Run1	CB3051	PCR1	CB3051_S358_L001_R1_001.fastq	CB3051_S358_L001_R2_001.fastq
CB3051	Wild_rodent	Dendoudi	Mus_musculus_domesticus	Run1	CB3051bis	PCR2	CB3051bis_S742_L001_R1_001.fastq	CB3051bis_S742_L001_R2_001.fastq
CB3052	Wild_rodent_(spleen)	Dendoudi	Mus_musculus_domesticus	Run1	CB3052	PCR1	CB3052_S370_L001_R1_001.fastq	CB3052_S370_L001_R2_001.fastq
CB3052	Wild_rodent	Dendoudi	Mus_musculus_domesticus	Run1	CB3052bis	PCR2	CB3052bis_S754_L001_R1_001.fastq	CB3052bis_S754_L001_R2_001.fastq
CB3053	Wild_rodent_(spleen)	Dendoudi	Mus_musculus_domesticus	Run1	CB3053	PCR1	CB3053_S382_L001_R1_001.fastq	CB3053_S382_L001_R2_001.fastq
CB3053	Wild_rodent	Dendoudi	Mus_musculus_domesticus	Run1	CB3053bis	PCR2	CB3053bis_S766_L001_R1_001.fastq	CB3053bis_S766_L001_R2_001.fastq
CB3054	Wild_rodent_(spleen)	Dendoudi	Mus_musculus_domesticus	Run1	CB3054ReExt	PCR1	CB3054ReExt_S298_L001_R1_001.fastq	CB3054ReExt_S298_L001_R2_001.fastq
CB3054	Wild_rodent	Dendoudi	Mus_musculus_domesticus	Run1	CB3054ReExtbis	PCR2	CB3054ReExtbis_S682_L001_R1_001.fastq	CB3054ReExtbis_S682_L001_R2_001.fastq
CB3055	Wild_rodent_(spleen)	Dendoudi	Mastomys_erythroleucus	Run1	CB3055ReExt	PCR1	CB3055ReExt_S380_L001_R1_001.fastq	CB3055ReExt_S380_L001_R2_001.fastq
CB3055	Wild_rodent	Dendoudi	Mastomys_erythroleucus	Run1	CB3055ReExtbis	PCR2	CB3055ReExtbis_S764_L001_R1_001.fastq	CB3055ReExtbis_S764_L001_R2_001.fastq
CB3056	Wild_rodent_(spleen)	Dendoudi	Mastomys_erythroleucus	Run1	CB3056	PCR1	CB3056_S303_L001_R1_001.fastq	CB3056_S303_L001_R2_001.fastq
CB3056	Wild_rodent	Dendoudi	Mastomys_erythroleucus	Run1	CB3056bis	PCR2	CB3056bis_S687_L001_R1_001.fastq	CB3056bis_S687_L001_R2_001.fastq
CB3057	Wild_rodent_(spleen)	Dendoudi	Mastomys_erythroleucus	Run1	CB3057	PCR1	CB3057_S315_L001_R1_001.fastq	CB3057_S315_L001_R2_001.fastq
CB3057	Wild_rodent	Dendoudi	Mastomys_erythroleucus	Run1	CB3057bis	PCR2	CB3057bis_S699_L001_R1_001.fastq	CB3057bis_S699_L001_R2_001.fastq
CB3058	Wild_rodent_(spleen)	Dendoudi	Mastomys_erythroleucus	Run1	CB3058	PCR1	CB3058_S327_L001_R1_001.fastq	CB3058_S327_L001_R2_001.fastq
CB3058	Wild_rodent	Dendoudi	Mastomys_erythroleucus	Run1	CB3058bis	PCR2	CB3058bis_S711_L001_R1_001.fastq	CB3058bis_S711_L001_R2_001.fastq
CB3059	Wild_rodent_(spleen)	Dendoudi	Mus_musculus_domesticus	Run1	CB3059	PCR1	CB3059_S311_L001_R1_001.fastq	CB3059_S311_L001_R2_001.fastq
CB3059	Wild_rodent	Dendoudi	Mus_musculus_domesticus	Run1	CB3059bis	PCR2	CB3059bis_S695_L001_R1_001.fastq	CB3059bis_S695_L001_R2_001.fastq
CB3060	Wild_rodent_(spleen)	Dendoudi	Mus_musculus_domesticus	Run1	CB3060	PCR1	CB3060_S323_L001_R1_001.fastq	CB3060_S323_L001_R2_001.fastq
CB3060	Wild_rodent	Dendoudi	Mus_musculus_domesticus	Run1	CB3060bis	PCR2	CB3060bis_S707_L001_R1_001.fastq	CB3060bis_S707_L001_R2_001.fastq
CB3061	Wild_rodent_(spleen)	Dendoudi	Mastomys_erythroleucus	Run1	CB3061	PCR1	CB3061_S339_L001_R1_001.fastq	CB3061_S339_L001_R2_001.fastq
CB3061	Wild_rodent	Dendoudi	Mastomys_erythroleucus	Run1	CB3061bis	PCR2	CB3061bis_S723_L001_R1_001.fastq	CB3061bis_S723_L001_R2_001.fastq
CB3062	Wild_rodent_(spleen)	Dendoudi	Mastomys_erythroleucus	Run1	CB3062	PCR1	CB3062_S351_L001_R1_001.fastq	CB3062_S351_L001_R2_001.fastq
CB3062	Wild_rodent	Dendoudi	Mastomys_erythroleucus	Run1	CB3062bis	PCR2	CB3062bis_S735_L001_R1_001.fastq	CB3062bis_S735_L001_R2_001.fastq
CB3063	Wild_rodent_(spleen)	Dendoudi	Mastomys_erythroleucus	Run1	CB3063	PCR1	CB3063_S363_L001_R1_001.fastq	CB3063_S363_L001_R2_001.fastq
CB3063	Wild_rodent	Dendoudi	Mastomys_erythroleucus	Run1	CB3063bis	PCR2	CB3063bis_S747_L001_R1_001.fastq	CB3063bis_S747_L001_R2_001.fastq
CB3064	Wild_rodent_(spleen)	Dendoudi	Mastomys_erythroleucus	Run1	CB3064	PCR1	CB3064_S375_L001_R1_001.fastq	CB3064_S375_L001_R2_001.fastq
CB3064	Wild_rodent	Dendoudi	Mastomys_erythroleucus	Run1	CB3064bis	PCR2	CB3064bis_S759_L001_R1_001.fastq	CB3064bis_S759_L001_R2_001.fastq
CB3065	Wild_rodent_(spleen)	Dendoudi	Mastomys_erythroleucus	Run1	CB3065	PCR1	CB3065_S292_L001_R1_001.fastq	CB3065_S292_L001_R2_001.fastq
CB3065	Wild_rodent	Dendoudi	Mastomys_erythroleucus	Run1	CB3065bis	PCR2	CB3065bis_S676_L001_R1_001.fastq	CB3065bis_S676_L001_R2_001.fastq
CB3066	Wild_rodent_(spleen)	Dendoudi	Mastomys_erythroleucus	Run1	CB3066	PCR1	CB3066_S304_L001_R1_001.fastq	CB3066_S304_L001_R2_001.fastq
CB3066	Wild_rodent	Dendoudi	Mastomys_erythroleucus	Run1	CB3066bis	PCR2	CB3066bis_S688_L001_R1_001.fastq	CB3066bis_S688_L001_R2_001.fastq
CB3067	Wild_rodent_(spleen)	Dendoudi	Mastomys_erythroleucus	Run1	CB3067	PCR1	CB3067_S316_L001_R1_001.fastq	CB3067_S316_L001_R2_001.fastq
CB3067	Wild_rodent	Dendoudi	Mastomys_erythroleucus	Run1	CB3067bis	PCR2	CB3067bis_S700_L001_R1_001.fastq	CB3067bis_S700_L001_R2_001.fastq
CB3068	Wild_rodent_(spleen)	Dendoudi	Mastomys_erythroleucus	Run1	CB3068	PCR1	CB3068_S328_L001_R1_001.fastq	CB3068_S328_L001_R2_001.fastq
CB3068	Wild_rodent	Dendoudi	Mastomys_erythroleucus	Run1	CB3068bis	PCR2	CB3068bis_S712_L001_R1_001.fastq	CB3068bis_S712_L001_R2_001.fastq
CB3070	Wild_rodent_(spleen)	Lambango	Mastomys_erythroleucus	Run1	CB3070	PCR1	CB3070_S293_L001_R1_001.fastq	CB3070_S293_L001_R2_001.fastq
CB3070	Wild_rodent	Lambango	Mastomys_erythroleucus	Run1	CB3070bis	PCR2	CB3070bis_S677_L001_R1_001.fastq	CB3070bis_S677_L001_R2_001.fastq
CB3071	Wild_rodent_(spleen)	Lambango	Mastomys_erythroleucus	Run1	CB3071	PCR1	CB3071_S305_L001_R1_001.fastq	CB3071_S305_L001_R2_001.fastq
CB3071	Wild_rodent	Lambango	Mastomys_erythroleucus	Run1	CB3071bis	PCR2	CB3071bis_S689_L001_R1_001.fastq	CB3071bis_S689_L001_R2_001.fastq
CB3072	Wild_rodent_(spleen)	Lambango	Mastomys_erythroleucus	Run1	CB3072	PCR1	CB3072_S317_L001_R1_001.fastq	CB3072_S317_L001_R2_001.fastq
CB3072	Wild_rodent	Lambango	Mastomys_erythroleucus	Run1	CB3072bis	PCR2	CB3072bis_S701_L001_R1_001.fastq	CB3072bis_S701_L001_R2_001.fastq
CB3074	Wild_rodent_(spleen)	Lambango	Mastomys_erythroleucus	Run1	CB3074	PCR1	CB3074_S329_L001_R1_001.fastq	CB3074_S329_L001_R2_001.fastq
CB3074	Wild_rodent	Lambango	Mastomys_erythroleucus	Run1	CB3074bis	PCR2	CB3074bis_S713_L001_R1_001.fastq	CB3074bis_S713_L001_R2_001.fastq
CB3075	Wild_rodent_(spleen)	Lambango	Mastomys_erythroleucus	Run1	CB3075	PCR1	CB3075_S341_L001_R1_001.fastq	CB3075_S341_L001_R2_001.fastq
CB3075	Wild_rodent	Lambango	Mastomys_erythroleucus	Run1	CB3075bis	PCR2	CB3075bis_S725_L001_R1_001.fastq	CB3075bis_S725_L001_R2_001.fastq
CB3076	Wild_rodent_(spleen)	Lambango	Mastomys_erythroleucus	Run1	CB3076	PCR1	CB3076_S353_L001_R1_001.fastq	CB3076_S353_L001_R2_001.fastq
CB3076	Wild_rodent	Lambango	Mastomys_erythroleucus	Run1	CB3076bis	PCR2	CB3076bis_S737_L001_R1_001.fastq	CB3076bis_S737_L001_R2_001.fastq
CB3077	Wild_rodent_(spleen)	Lambango	Mastomys_erythroleucus	Run1	CB3077	PCR1	CB3077_S365_L001_R1_001.fastq	CB3077_S365_L001_R2_001.fastq
CB3077	Wild_rodent	Lambango	Mastomys_erythroleucus	Run1	CB3077bis	PCR2	CB3077bis_S749_L001_R1_001.fastq	CB3077bis_S749_L001_R2_001.fastq
CB3078	Wild_rodent_(spleen)	Lambango	Mastomys_erythroleucus	Run1	CB3078	PCR1	CB3078_S377_L001_R1_001.fastq	CB3078_S377_L001_R2_001.fastq
CB3078	Wild_rodent	Lambango	Mastomys_erythroleucus	Run1	CB3078bis	PCR2	CB3078bis_S761_L001_R1_001.fastq	CB3078bis_S761_L001_R2_001.fastq
CB3081	Wild_rodent_(spleen)	Dendoudi	Mastomys_erythroleucus	Run1	CB3081	PCR1	CB3081_S340_L001_R1_001.fastq	CB3081_S340_L001_R2_001.fastq
CB3081	Wild_rodent	Dendoudi	Mastomys_erythroleucus	Run1	CB3081bis	PCR2	CB3081bis_S724_L001_R1_001.fastq	CB3081bis_S724_L001_R2_001.fastq
CB3082	Wild_rodent_(spleen)	Dendoudi	Mus_musculus_domesticus	Run1	CB3082	PCR1	CB3082_S335_L001_R1_001.fastq	CB3082_S335_L001_R2_001.fastq
CB3082	Wild_rodent	Dendoudi	Mus_musculus_domesticus	Run1	CB3082bis	PCR2	CB3082bis_S719_L001_R1_001.fastq	CB3082bis_S719_L001_R2_001.fastq
CB3083	Wild_rodent_(spleen)	Dendoudi	Mus_musculus_domesticus	Run1	CB3083	PCR1	CB3083_S347_L001_R1_001.fastq	CB3083_S347_L001_R2_001.fastq
CB3083	Wild_rodent	Dendoudi	Mus_musculus_domesticus	Run1	CB3083bis	PCR2	CB3083bis_S731_L001_R1_001.fastq	CB3083bis_S731_L001_R2_001.fastq
CB3084	Wild_rodent_(spleen)	Dendoudi	Mus_musculus_domesticus	Run1	CB3084	PCR1	CB3084_S359_L001_R1_001.fastq	CB3084_S359_L001_R2_001.fastq
CB3084	Wild_rodent	Dendoudi	Mus_musculus_domesticus	Run1	CB3084bis	PCR2	CB3084bis_S743_L001_R1_001.fastq	CB3084bis_S743_L001_R2_001.fastq
CB3085	Wild_rodent_(spleen)	Dendoudi	Mastomys_erythroleucus	Run1	CB3085	PCR1	CB3085_S352_L001_R1_001.fastq	CB3085_S352_L001_R2_001.fastq
CB3085	Wild_rodent	Dendoudi	Mastomys_erythroleucus	Run1	CB3085bis	PCR2	CB3085bis_S736_L001_R1_001.fastq	CB3085bis_S736_L001_R2_001.fastq
CB3086	Wild_rodent_(spleen)	Dendoudi	Mastomys_erythroleucus	Run1	CB3086	PCR1	CB3086_S364_L001_R1_001.fastq	CB3086_S364_L001_R2_001.fastq
CB3086	Wild_rodent	Dendoudi	Mastomys_erythroleucus	Run1	CB3086bis	PCR2	CB3086bis_S748_L001_R1_001.fastq	CB3086bis_S748_L001_R2_001.fastq
CB3088	Wild_rodent_(spleen)	Lambango	Mastomys_erythroleucus	Run1	CB3088	PCR1	CB3088_S294_L001_R1_001.fastq	CB3088_S294_L001_R2_001.fastq
CB3088	Wild_rodent	Lambango	Mastomys_erythroleucus	Run1	CB3088bis	PCR2	CB3088bis_S678_L001_R1_001.fastq	CB3088bis_S678_L001_R2_001.fastq
CB3089	Wild_rodent_(spleen)	Lambango	Mastomys_erythroleucus	Run1	CB3089	PCR1	CB3089_S306_L001_R1_001.fastq	CB3089_S306_L001_R2_001.fastq
CB3089	Wild_rodent	Lambango	Mastomys_erythroleucus	Run1	CB3089bis	PCR2	CB3089bis_S690_L001_R1_001.fastq	CB3089bis_S690_L001_R2_001.fastq
CB3090	Wild_rodent_(spleen)	Lambango	Mastomys_erythroleucus	Run1	CB3090	PCR1	CB3090_S318_L001_R1_001.fastq	CB3090_S318_L001_R2_001.fastq
CB3090	Wild_rodent	Lambango	Mastomys_erythroleucus	Run1	CB3090bis	PCR2	CB3090bis_S702_L001_R1_001.fastq	CB3090bis_S702_L001_R2_001.fastq
CB3091	Wild_rodent_(spleen)	Lambango	Mastomys_erythroleucus	Run1	CB3091	PCR1	CB3091_S330_L001_R1_001.fastq	CB3091_S330_L001_R2_001.fastq
CB3091	Wild_rodent	Lambango	Mastomys_erythroleucus	Run1	CB3091bis	PCR2	CB3091bis_S714_L001_R1_001.fastq	CB3091bis_S714_L001_R2_001.fastq
CB3092	Wild_rodent_(spleen)	Dendoudi	Mus_musculus_domesticus	Run1	CB3092	PCR1	CB3092_S371_L001_R1_001.fastq	CB3092_S371_L001_R2_001.fastq
CB3092	Wild_rodent	Dendoudi	Mus_musculus_domesticus	Run1	CB3092bis	PCR2	CB3092bis_S755_L001_R1_001.fastq	CB3092bis_S755_L001_R2_001.fastq
CB3093	Wild_rodent_(spleen)	Dendoudi	Mus_musculus_domesticus	Run1	CB3093	PCR1	CB3093_S383_L001_R1_001.fastq	CB3093_S383_L001_R2_001.fastq
CB3093	Wild_rodent	Dendoudi	Mus_musculus_domesticus	Run1	CB3093bis	PCR2	CB3093bis_S767_L001_R1_001.fastq	CB3093bis_S767_L001_R2_001.fastq
CB3094	Wild_rodent_(spleen)	Dendoudi	Mastomys_erythroleucus	Run1	CB3094	PCR1	CB3094_S376_L001_R1_001.fastq	CB3094_S376_L001_R2_001.fastq
CB3094	Wild_rodent	Dendoudi	Mastomys_erythroleucus	Run1	CB3094bis	PCR2	CB3094bis_S760_L001_R1_001.fastq	CB3094bis_S760_L001_R2_001.fastq
CB3095	Wild_rodent_(spleen)	Dendoudi	Mus_musculus_domesticus	Run1	CB3095	PCR1	CB3095_S300_L001_R1_001.fastq	CB3095_S300_L001_R2_001.fastq
CB3095	Wild_rodent	Dendoudi	Mus_musculus_domesticus	Run1	CB3095bis	PCR2	CB3095bis_S684_L001_R1_001.fastq	CB3095bis_S684_L001_R2_001.fastq
CB3096	Wild_rodent_(spleen)	Dendoudi	Mus_musculus_domesticus	Run1	CB3096	PCR1	CB3096_S312_L001_R1_001.fastq	CB3096_S312_L001_R2_001.fastq
CB3096	Wild_rodent	Dendoudi	Mus_musculus_domesticus	Run1	CB3096bis	PCR2	CB3096bis_S696_L001_R1_001.fastq	CB3096bis_S696_L001_R2_001.fastq
CB3097	Wild_rodent_(spleen)	Dendoudi	Mus_musculus_domesticus	Run1	CB3097	PCR1	CB3097_S324_L001_R1_001.fastq	CB3097_S324_L001_R2_001.fastq
CB3097	Wild_rodent	Dendoudi	Mus_musculus_domesticus	Run1	CB3097bis	PCR2	CB3097bis_S708_L001_R1_001.fastq	CB3097bis_S708_L001_R2_001.fastq
CB3098	Wild_rodent_(spleen)	Dendoudi	Mus_musculus_domesticus	Run1	CB3098	PCR1	CB3098_S336_L001_R1_001.fastq	CB3098_S336_L001_R2_001.fastq
CB3098	Wild_rodent	Dendoudi	Mus_musculus_domesticus	Run1	CB3098bis	PCR2	CB3098bis_S720_L001_R1_001.fastq	CB3098bis_S720_L001_R2_001.fastq
CB3099	Wild_rodent_(spleen)	Dendoudi	Mus_musculus_domesticus	Run1	CB3099	PCR1	CB3099_S348_L001_R1_001.fastq	CB3099_S348_L001_R2_001.fastq
CB3099	Wild_rodent	Dendoudi	Mus_musculus_domesticus	Run1	CB3099bis	PCR2	CB3099bis_S732_L001_R1_001.fastq	CB3099bis_S732_L001_R2_001.fastq
CB3100	Wild_rodent_(spleen)	Lambango	Mastomys_erythroleucus	Run1	CB3100	PCR1	CB3100_S342_L001_R1_001.fastq	CB3100_S342_L001_R2_001.fastq
CB3100	Wild_rodent	Lambango	Mastomys_erythroleucus	Run1	CB3100bis	PCR2	CB3100bis_S726_L001_R1_001.fastq	CB3100bis_S726_L001_R2_001.fastq
CB3101	Wild_rodent_(spleen)	Lambango	Mastomys_erythroleucus	Run1	CB3101	PCR1	CB3101_S354_L001_R1_001.fastq	CB3101_S354_L001_R2_001.fastq
CB3101	Wild_rodent	Lambango	Mastomys_erythroleucus	Run1	CB3101bis	PCR2	CB3101bis_S738_L001_R1_001.fastq	CB3101bis_S738_L001_R2_001.fastq
CB3102	Wild_rodent_(spleen)	Lambango	Mastomys_erythroleucus	Run1	CB3102	PCR1	CB3102_S366_L001_R1_001.fastq	CB3102_S366_L001_R2_001.fastq
CB3102	Wild_rodent	Lambango	Mastomys_erythroleucus	Run1	CB3102bis	PCR2	CB3102bis_S750_L001_R1_001.fastq	CB3102bis_S750_L001_R2_001.fastq
CB3103	Wild_rodent_(spleen)	Lambango	Mastomys_erythroleucus	Run1	CB3103	PCR1	CB3103_S378_L001_R1_001.fastq	CB3103_S378_L001_R2_001.fastq
CB3103	Wild_rodent	Lambango	Mastomys_erythroleucus	Run1	CB3103bis	PCR2	CB3103bis_S762_L001_R1_001.fastq	CB3103bis_S762_L001_R2_001.fastq
CB3104	Wild_rodent_(spleen)	Lambango	Mastomys_erythroleucus	Run1	CB3104	PCR1	CB3104_S295_L001_R1_001.fastq	CB3104_S295_L001_R2_001.fastq
CB3104	Wild_rodent	Lambango	Mastomys_erythroleucus	Run1	CB3104bis	PCR2	CB3104bis_S679_L001_R1_001.fastq	CB3104bis_S679_L001_R2_001.fastq
CB3105	Wild_rodent_(spleen)	Lambango	Mastomys_erythroleucus	Run1	CB3105	PCR1	CB3105_S307_L001_R1_001.fastq	CB3105_S307_L001_R2_001.fastq
CB3105	Wild_rodent	Lambango	Mastomys_erythroleucus	Run1	CB3105bis	PCR2	CB3105bis_S691_L001_R1_001.fastq	CB3105bis_S691_L001_R2_001.fastq
CB3106	Wild_rodent_(spleen)	Lambango	Mastomys_erythroleucus	Run1	CB3106	PCR1	CB3106_S319_L001_R1_001.fastq	CB3106_S319_L001_R2_001.fastq
CB3106	Wild_rodent	Lambango	Mastomys_erythroleucus	Run1	CB3106bis	PCR2	CB3106bis_S703_L001_R1_001.fastq	CB3106bis_S703_L001_R2_001.fastq
CB3108	Wild_rodent_(spleen)	Lambango	Mastomys_erythroleucus	Run1	CB3108	PCR1	CB3108_S331_L001_R1_001.fastq	CB3108_S331_L001_R2_001.fastq
CB3108	Wild_rodent	Lambango	Mastomys_erythroleucus	Run1	CB3108bis	PCR2	CB3108bis_S715_L001_R1_001.fastq	CB3108bis_S715_L001_R2_001.fastq
CB3109	Wild_rodent_(spleen)	Lambango	Mastomys_erythroleucus	Run1	CB3109	PCR1	CB3109_S343_L001_R1_001.fastq	CB3109_S343_L001_R2_001.fastq
CB3109	Wild_rodent	Lambango	Mastomys_erythroleucus	Run1	CB3109bis	PCR2	CB3109bis_S727_L001_R1_001.fastq	CB3109bis_S727_L001_R2_001.fastq
NCext_1	Negative_control_of_Extraction	/	/	Run1	T-EXT-1	PCR1	T-EXT-1_S96_L001_R1_001.fastq	T-EXT-1_S96_L001_R2_001.fastq
NCext_1	Negative_control_of_Extraction	/	/	Run1	T-EXT-1bis	PCR2	T-EXT-1bis_S480_L001_R1_001.fastq	T-EXT-1bis_S480_L001_R2_001.fastq
NCext_2	Negative_control_of_Extraction	/	/	Run1	T-EXT-2	PCR1	T-EXT-2_S192_L001_R1_001.fastq	T-EXT-2_S192_L001_R2_001.fastq
NCext_2	Negative_control_of_Extraction	/	/	Run1	T-EXT-2bis	PCR2	T-EXT-2bis_S576_L001_R1_001.fastq	T-EXT-2bis_S576_L001_R2_001.fastq
NCext_3	Negative_control_of_Extraction	/	/	Run1	T-EXT-3	PCR1	T-EXT-3_S288_L001_R1_001.fastq	T-EXT-3_S288_L001_R2_001.fastq
NCext_3	Negative_control_of_Extraction	/	/	Run1	T-EXT-3bis	PCR2	T-EXT-3bis_S672_L001_R1_001.fastq	T-EXT-3bis_S672_L001_R2_001.fastq
NCext_4	Negative_control_of_Extraction	/	/	Run1	T-EXT-4	PCR1	T-EXT-4_S384_L001_R1_001.fastq	T-EXT-4_S384_L001_R2_001.fastq
NCext_4	Negative_control_of_Extraction	/	/	Run1	T-EXT-4bis	PCR2	T-EXT-4bis_S768_L001_R1_001.fastq	T-EXT-4bis_S768_L001_R2_001.fastq
NCmus_1	Negative_control_of_Dissection	/	Mus_musculus_domesticus	Run1	MusLab52open	PCR1	MusLab52open_S804_L001_R1_001.fastq	MusLab52open_S804_L001_R2_001.fastq
NCmus_1	Negative_control_of_Dissection	/	Mus_musculus_domesticus	Run1	MusLab52openbis	PCR2	MusLab52openbis_S840_L001_R1_001.fastq	MusLab52openbis_S840_L001_R2_001.fastq
NCmus_2	Negative_control_of_Dissection	/	Mus_musculus_domesticus	Run1	MusLab55dissec	PCR1	MusLab55dissec_S372_L001_R1_001.fastq	MusLab55dissec_S372_L001_R2_001.fastq
NCmus_2	Negative_control_of_Dissection	/	Mus_musculus_domesticus	Run1	MusLab55dissecbis	PCR2	MusLab55dissecbis_S756_L001_R1_001.fastq	MusLab55dissecbis_S756_L001_R2_001.fastq
NCmus_3	Negative_control_of_Dissection	/	Mus_musculus_domesticus	Run1	MusLab53dissec	PCR1	MusLab53dissec_S780_L001_R1_001.fastq	MusLab53dissec_S780_L001_R2_001.fastq
NCmus_3	Negative_control_of_Dissection	/	Mus_musculus_domesticus	Run1	MusLab53dissecbis	PCR2	MusLab53dissecbis_S816_L001_R1_001.fastq	MusLab53dissecbis_S816_L001_R2_001.fastq
NCmus_4	Negative_control_of_Dissection	/	Mus_musculus_domesticus	Run1	MusLab54open	PCR1	MusLab54open_S792_L001_R1_001.fastq	MusLab54open_S792_L001_R2_001.fastq
NCmus_4	Negative_control_of_Dissection	/	Mus_musculus_domesticus	Run1	MusLab54openbis	PCR2	MusLab54openbis_S828_L001_R1_001.fastq	MusLab54openbis_S828_L001_R2_001.fastq
NCPCR_1	Negative_control_of_PCR	/	/	Run1	T-PCR-1	PCR1	T-PCR-1_S84_L001_R1_001.fastq	T-PCR-1_S84_L001_R2_001.fastq
NCPCR_2	Negative_control_of_PCR	/	/	Run1	T-PCR-2	PCR1	T-PCR-2_S180_L001_R1_001.fastq	T-PCR-2_S180_L001_R2_001.fastq
NCPCR_3	Negative_control_of_PCR	/	/	Run1	T-PCR-3	PCR1	T-PCR-3_S276_L001_R1_001.fastq	T-PCR-3_S276_L001_R2_001.fastq
NCPCR_4	Negative_control_of_PCR	/	/	Run1	T-PCR-4	PCR1	T-PCR-4_S360_L001_R1_001.fastq	T-PCR-4_S360_L001_R2_001.fastq
NCPCR_5	Negative_control_of_PCR	/	/	Run1	T-PCR-1bis	PCR1	T-PCR-1bis_S468_L001_R1_001.fastq	T-PCR-1bis_S468_L001_R2_001.fastq
NCPCR_6	Negative_control_of_PCR	/	/	Run1	T-PCR-2bis	PCR1	T-PCR-2bis_S564_L001_R1_001.fastq	T-PCR-2bis_S564_L001_R2_001.fastq
NCPCR_7	Negative_control_of_PCR	/	/	Run1	T-PCR-3bis	PCR1	T-PCR-3bis_S660_L001_R1_001.fastq	T-PCR-3bis_S660_L001_R2_001.fastq
NCPCR_8	Negative_control_of_PCR	/	/	Run1	T-PCR-4bis	PCR1	T-PCR-4bis_S744_L001_R1_001.fastq	T-PCR-4bis_S744_L001_R2_001.fastq
NCPCR_9	Negative_control_of_PCR	/	/	Run1	T-PCR-9	PCR1	T-PCR-9_S864_L001_R1_001.fastq	T-PCR-9_S864_L001_R2_001.fastq
PCBartonella_t	Positive_control_of_PCR	/	/	Run1	Barto	PCR1	Barto_S781_L001_R1_001.fastq	Barto_S781_L001_R2_001.fastq
PCBartonella_t	Positive_control_of_PCR	/	/	Run1	Bartobis	PCR2	Bartobis_S829_L001_R1_001.fastq	Bartobis_S829_L001_R2_001.fastq
PCBorrelia_b	Positive_control_of_PCR_&_Positive_control_of_Indexing	/	/	Run1	Borrelia	PCR1	Borrelia_S769_L001_R1_001.fastq	Borrelia_S769_L001_R2_001.fastq
PCBorrelia_b	Positive_control_of_PCR_&_Positive_control_of_Indexing	/	/	Run1	Borreliabis	PCR2	Borreliabis_S817_L001_R1_001.fastq	Borreliabis_S817_L001_R2_001.fastq
PCMycoplasma_m	Positive_control_of_PCR_&_Positive_control_of_Indexing	/	/	Run1	Mycoplasma-mycoides	PCR1	Mycoplasma-mycoides_S805_L001_R1_001.fastq	Mycoplasma-mycoides_S805_L001_R2_001.fastq
PCMycoplasma_m	Positive_control_of_PCR_&_Positive_control_of_Indexing	/	/	Run1	Mycoplasma-mycoidesbis	PCR2	Mycoplasma-mycoidesbis_S853_L001_R1_001.fastq	Mycoplasma-mycoidesbis_S853_L001_R2_001.fastq
PCMycoplasma_p	Positive_control_of_PCR_&_Positive_control_of_Indexing	/	/	Run1	Mycoplamsa-putrefasciens	PCR1	Mycoplamsa-putrefasciens_S793_L001_R1_001.fastq	Mycoplamsa-putrefasciens_S793_L001_R2_001.fastq
PCMycoplasma_p	Positive_control_of_PCR_&_Positive_control_of_Indexing	/	/	Run1	Mycoplamsa-putrefasciensbis	PCR2	Mycoplamsa-putrefasciensbis_S841_L001_R1_001.fastq	Mycoplamsa-putrefasciensbis_S841_L001_R2_001.fastq
CB3110	Wild_rodent_(spleen)	Segou	Mastomys_natalensis	Run2	CB3110	PCR1	CB3110_S185_L001_R1_001.fastq	CB3110_S185_L001_R2_001.fastq
CB3110	Wild_rodent	Segou	Mastomys_natalensis	Run2	CB3110bis	PCR2	CB3110bis_S569_L001_R1_001.fastq	CB3110bis_S569_L001_R2_001.fastq
CB3111	Wild_rodent_(spleen)	Segou	Mastomys_natalensis	Run2	CB3111	PCR1	CB3111_S102_L001_R1_001.fastq	CB3111_S102_L001_R2_001.fastq
CB3111	Wild_rodent	Segou	Mastomys_natalensis	Run2	CB3111bis	PCR2	CB3111bis_S486_L001_R1_001.fastq	CB3111bis_S486_L001_R2_001.fastq
CB3112	Wild_rodent_(spleen)	Segou	Mastomys_natalensis	Run2	CB3112	PCR1	CB3112_S114_L001_R1_001.fastq	CB3112_S114_L001_R2_001.fastq
CB3112	Wild_rodent	Segou	Mastomys_natalensis	Run2	CB3112bis	PCR2	CB3112bis_S498_L001_R1_001.fastq	CB3112bis_S498_L001_R2_001.fastq
CB3113	Wild_rodent_(spleen)	Segou	Mastomys_natalensis	Run2	CB3113	PCR1	CB3113_S126_L001_R1_001.fastq	CB3113_S126_L001_R2_001.fastq
CB3113	Wild_rodent	Segou	Mastomys_natalensis	Run2	CB3113bis	PCR2	CB3113bis_S510_L001_R1_001.fastq	CB3113bis_S510_L001_R2_001.fastq
CB3114	Wild_rodent_(spleen)	Segou	Mastomys_natalensis	Run2	CB3114	PCR1	CB3114_S138_L001_R1_001.fastq	CB3114_S138_L001_R2_001.fastq
CB3114	Wild_rodent	Segou	Mastomys_natalensis	Run2	CB3114bis	PCR2	CB3114bis_S522_L001_R1_001.fastq	CB3114bis_S522_L001_R2_001.fastq
CB3115	Wild_rodent_(spleen)	Segou	Mastomys_natalensis	Run2	CB3115	PCR1	CB3115_S150_L001_R1_001.fastq	CB3115_S150_L001_R2_001.fastq
CB3115	Wild_rodent	Segou	Mastomys_natalensis	Run2	CB3115bis	PCR2	CB3115bis_S534_L001_R1_001.fastq	CB3115bis_S534_L001_R2_001.fastq
CB3116	Wild_rodent_(spleen)	Segou	Mastomys_natalensis	Run2	CB3116	PCR1	CB3116_S162_L001_R1_001.fastq	CB3116_S162_L001_R2_001.fastq
CB3116	Wild_rodent	Segou	Mastomys_natalensis	Run2	CB3116bis	PCR2	CB3116bis_S546_L001_R1_001.fastq	CB3116bis_S546_L001_R2_001.fastq
CB3117	Wild_rodent_(spleen)	Segou	Mastomys_natalensis	Run2	CB3117	PCR1	CB3117_S174_L001_R1_001.fastq	CB3117_S174_L001_R2_001.fastq
CB3117	Wild_rodent	Segou	Mastomys_natalensis	Run2	CB3117bis	PCR2	CB3117bis_S558_L001_R1_001.fastq	CB3117bis_S558_L001_R2_001.fastq
CB3118	Wild_rodent_(spleen)	Segou	Mastomys_natalensis	Run2	CB3118	PCR1	CB3118_S186_L001_R1_001.fastq	CB3118_S186_L001_R2_001.fastq
CB3118	Wild_rodent	Segou	Mastomys_natalensis	Run2	CB3118bis	PCR2	CB3118bis_S570_L001_R1_001.fastq	CB3118bis_S570_L001_R2_001.fastq
CB3120	Wild_rodent_(spleen)	Segou	Mastomys_natalensis	Run2	CB3120	PCR1	CB3120_S103_L001_R1_001.fastq	CB3120_S103_L001_R2_001.fastq
CB3120	Wild_rodent	Segou	Mastomys_natalensis	Run2	CB3120bis	PCR2	CB3120bis_S487_L001_R1_001.fastq	CB3120bis_S487_L001_R2_001.fastq
CB3121	Wild_rodent_(spleen)	Segou	Mastomys_natalensis	Run2	CB3121	PCR1	CB3121_S115_L001_R1_001.fastq	CB3121_S115_L001_R2_001.fastq
CB3121	Wild_rodent	Segou	Mastomys_natalensis	Run2	CB3121bis	PCR2	CB3121bis_S499_L001_R1_001.fastq	CB3121bis_S499_L001_R2_001.fastq
CB3122	Wild_rodent_(spleen)	Segou	Mastomys_natalensis	Run2	CB3122	PCR1	CB3122_S127_L001_R1_001.fastq	CB3122_S127_L001_R2_001.fastq
CB3122	Wild_rodent	Segou	Mastomys_natalensis	Run2	CB3122bis	PCR2	CB3122bis_S511_L001_R1_001.fastq	CB3122bis_S511_L001_R2_001.fastq
CB3124	Wild_rodent_(spleen)	Segou	Mastomys_natalensis	Run2	CB3124	PCR1	CB3124_S139_L001_R1_001.fastq	CB3124_S139_L001_R2_001.fastq
CB3124	Wild_rodent	Segou	Mastomys_natalensis	Run2	CB3124bis	PCR2	CB3124bis_S523_L001_R1_001.fastq	CB3124bis_S523_L001_R2_001.fastq
CB3125	Wild_rodent_(spleen)	Segou	Mastomys_natalensis	Run2	CB3125	PCR1	CB3125_S151_L001_R1_001.fastq	CB3125_S151_L001_R2_001.fastq
CB3125	Wild_rodent	Segou	Mastomys_natalensis	Run2	CB3125bis	PCR2	CB3125bis_S535_L001_R1_001.fastq	CB3125bis_S535_L001_R2_001.fastq
CB3127	Wild_rodent_(spleen)	Segou	Mastomys_natalensis	Run2	CB3127	PCR1	CB3127_S163_L001_R1_001.fastq	CB3127_S163_L001_R2_001.fastq
CB3127	Wild_rodent	Segou	Mastomys_natalensis	Run2	CB3127bis	PCR2	CB3127bis_S547_L001_R1_001.fastq	CB3127bis_S547_L001_R2_001.fastq
CB3128	Wild_rodent_(spleen)	Segou	Mastomys_natalensis	Run2	CB3128	PCR1	CB3128_S175_L001_R1_001.fastq	CB3128_S175_L001_R2_001.fastq
CB3128	Wild_rodent	Segou	Mastomys_natalensis	Run2	CB3128bis	PCR2	CB3128bis_S559_L001_R1_001.fastq	CB3128bis_S559_L001_R2_001.fastq
CB3129	Wild_rodent_(spleen)	Segou	Mastomys_natalensis	Run2	CB3129	PCR1	CB3129_S187_L001_R1_001.fastq	CB3129_S187_L001_R2_001.fastq
CB3129	Wild_rodent	Segou	Mastomys_natalensis	Run2	CB3129bis	PCR2	CB3129bis_S571_L001_R1_001.fastq	CB3129bis_S571_L001_R2_001.fastq
CB3131	Wild_rodent_(spleen)	Segou	Mastomys_natalensis	Run2	CB3131	PCR1	CB3131_S104_L001_R1_001.fastq	CB3131_S104_L001_R2_001.fastq
CB3131	Wild_rodent	Segou	Mastomys_natalensis	Run2	CB3131bis	PCR2	CB3131bis_S488_L001_R1_001.fastq	CB3131bis_S488_L001_R2_001.fastq
CB3132	Wild_rodent_(spleen)	Segou	Mastomys_natalensis	Run2	CB3132	PCR1	CB3132_S116_L001_R1_001.fastq	CB3132_S116_L001_R2_001.fastq
CB3132	Wild_rodent	Segou	Mastomys_natalensis	Run2	CB3132bis	PCR2	CB3132bis_S500_L001_R1_001.fastq	CB3132bis_S500_L001_R2_001.fastq
CB3133	Wild_rodent_(spleen)	Segou	Mastomys_natalensis	Run2	CB3133	PCR1	CB3133_S128_L001_R1_001.fastq	CB3133_S128_L001_R2_001.fastq
CB3133	Wild_rodent	Segou	Mastomys_natalensis	Run2	CB3133bis	PCR2	CB3133bis_S512_L001_R1_001.fastq	CB3133bis_S512_L001_R2_001.fastq
CB3136	Wild_rodent_(spleen)	Segou	Mastomys_natalensis	Run2	CB3136	PCR1	CB3136_S140_L001_R1_001.fastq	CB3136_S140_L001_R2_001.fastq
CB3136	Wild_rodent	Segou	Mastomys_natalensis	Run2	CB3136bis	PCR2	CB3136bis_S524_L001_R1_001.fastq	CB3136bis_S524_L001_R2_001.fastq
CB3137	Wild_rodent_(spleen)	Segou	Mastomys_natalensis	Run2	CB3137	PCR1	CB3137_S152_L001_R1_001.fastq	CB3137_S152_L001_R2_001.fastq
CB3137	Wild_rodent	Segou	Mastomys_natalensis	Run2	CB3137bis	PCR2	CB3137bis_S536_L001_R1_001.fastq	CB3137bis_S536_L001_R2_001.fastq
CB3138	Wild_rodent_(spleen)	Segou	Mastomys_natalensis	Run2	CB3138	PCR1	CB3138_S164_L001_R1_001.fastq	CB3138_S164_L001_R2_001.fastq
CB3138	Wild_rodent	Segou	Mastomys_natalensis	Run2	CB3138bis	PCR2	CB3138bis_S548_L001_R1_001.fastq	CB3138bis_S548_L001_R2_001.fastq
CB3139	Wild_rodent_(spleen)	Segou	Mastomys_natalensis	Run2	CB3139	PCR1	CB3139_S176_L001_R1_001.fastq	CB3139_S176_L001_R2_001.fastq
CB3139	Wild_rodent	Segou	Mastomys_natalensis	Run2	CB3139bis	PCR2	CB3139bis_S560_L001_R1_001.fastq	CB3139bis_S560_L001_R2_001.fastq
CB3142	Wild_rodent_(spleen)	Kedougou	Mastomys_natalensis	Run2	CB3142	PCR1	CB3142_S47_L001_R1_001.fastq	CB3142_S47_L001_R2_001.fastq
CB3142	Wild_rodent	Kedougou	Mastomys_natalensis	Run2	CB3142bis	PCR2	CB3142bis_S431_L001_R1_001.fastq	CB3142bis_S431_L001_R2_001.fastq
CB3143	Wild_rodent_(spleen)	Kedougou	Mastomys_natalensis	Run2	CB3143	PCR1	CB3143_S59_L001_R1_001.fastq	CB3143_S59_L001_R2_001.fastq
CB3143	Wild_rodent	Kedougou	Mastomys_natalensis	Run2	CB3143bis	PCR2	CB3143bis_S443_L001_R1_001.fastq	CB3143bis_S443_L001_R2_001.fastq
CB3144	Wild_rodent_(spleen)	Kedougou	Mastomys_natalensis	Run2	CB3144	PCR1	CB3144_S71_L001_R1_001.fastq	CB3144_S71_L001_R2_001.fastq
CB3144	Wild_rodent	Kedougou	Mastomys_natalensis	Run2	CB3144bis	PCR2	CB3144bis_S455_L001_R1_001.fastq	CB3144bis_S455_L001_R2_001.fastq
CB3145	Wild_rodent_(spleen)	Kedougou	Mastomys_natalensis	Run2	CB3145	PCR1	CB3145_S83_L001_R1_001.fastq	CB3145_S83_L001_R2_001.fastq
CB3145	Wild_rodent	Kedougou	Mastomys_natalensis	Run2	CB3145bis	PCR2	CB3145bis_S467_L001_R1_001.fastq	CB3145bis_S467_L001_R2_001.fastq
CB3148	Wild_rodent_(spleen)	Kedougou	Rattus_rattus	Run2	CB3148	PCR1	CB3148_S251_L001_R1_001.fastq	CB3148_S251_L001_R2_001.fastq
CB3148	Wild_rodent	Kedougou	Rattus_rattus	Run2	CB3148bis	PCR2	CB3148bis_S635_L001_R1_001.fastq	CB3148bis_S635_L001_R2_001.fastq
CB3149	Wild_rodent_(spleen)	Kedougou	Mastomys_natalensis	Run2	CB3149	PCR1	CB3149_S12_L001_R1_001.fastq	CB3149_S12_L001_R2_001.fastq
CB3149	Wild_rodent	Kedougou	Mastomys_natalensis	Run2	CB3149bis	PCR2	CB3149bis_S396_L001_R1_001.fastq	CB3149bis_S396_L001_R2_001.fastq
CB3150	Wild_rodent_(spleen)	Kedougou	Mastomys_natalensis	Run2	CB3150	PCR1	CB3150_S24_L001_R1_001.fastq	CB3150_S24_L001_R2_001.fastq
CB3150	Wild_rodent	Kedougou	Mastomys_natalensis	Run2	CB3150bis	PCR2	CB3150bis_S408_L001_R1_001.fastq	CB3150bis_S408_L001_R2_001.fastq
CB3151	Wild_rodent_(spleen)	Kedougou	Mastomys_natalensis	Run2	CB3151	PCR1	CB3151_S36_L001_R1_001.fastq	CB3151_S36_L001_R2_001.fastq
CB3151	Wild_rodent	Kedougou	Mastomys_natalensis	Run2	CB3151bis	PCR2	CB3151bis_S420_L001_R1_001.fastq	CB3151bis_S420_L001_R2_001.fastq
CB3152	Wild_rodent_(spleen)	Kedougou	Mastomys_natalensis	Run2	CB3152	PCR1	CB3152_S48_L001_R1_001.fastq	CB3152_S48_L001_R2_001.fastq
CB3152	Wild_rodent	Kedougou	Mastomys_natalensis	Run2	CB3152bis	PCR2	CB3152bis_S432_L001_R1_001.fastq	CB3152bis_S432_L001_R2_001.fastq
CB3153	Wild_rodent_(spleen)	Kedougou	Mastomys_natalensis	Run2	CB3153	PCR1	CB3153_S60_L001_R1_001.fastq	CB3153_S60_L001_R2_001.fastq
CB3153	Wild_rodent	Kedougou	Mastomys_natalensis	Run2	CB3153bis	PCR2	CB3153bis_S444_L001_R1_001.fastq	CB3153bis_S444_L001_R2_001.fastq
CB3154	Wild_rodent_(spleen)	Kedougou	Rattus_rattus	Run2	CB3154	PCR1	CB3154_S263_L001_R1_001.fastq	CB3154_S263_L001_R2_001.fastq
CB3154	Wild_rodent	Kedougou	Rattus_rattus	Run2	CB3154bis	PCR2	CB3154bis_S647_L001_R1_001.fastq	CB3154bis_S647_L001_R2_001.fastq
CB3155	Wild_rodent_(spleen)	Kedougou	Rattus_rattus	Run2	CB3155	PCR1	CB3155_S275_L001_R1_001.fastq	CB3155_S275_L001_R2_001.fastq
CB3155	Wild_rodent	Kedougou	Rattus_rattus	Run2	CB3155bis	PCR2	CB3155bis_S659_L001_R1_001.fastq	CB3155bis_S659_L001_R2_001.fastq
CB3156	Wild_rodent_(spleen)	Kedougou	Mastomys_natalensis	Run2	CB3156	PCR1	CB3156_S95_L001_R1_001.fastq	CB3156_S95_L001_R2_001.fastq
CB3156	Wild_rodent	Kedougou	Mastomys_natalensis	Run2	CB3156bis	PCR2	CB3156bis_S479_L001_R1_001.fastq	CB3156bis_S479_L001_R2_001.fastq
CB3158	Wild_rodent_(spleen)	Kedougou	Rattus_rattus	Run2	CB3158	PCR1	CB3158_S287_L001_R1_001.fastq	CB3158_S287_L001_R2_001.fastq
CB3158	Wild_rodent	Kedougou	Rattus_rattus	Run2	CB3158bis	PCR2	CB3158bis_S671_L001_R1_001.fastq	CB3158bis_S671_L001_R2_001.fastq
CB3159	Wild_rodent_(spleen)	Kedougou	Rattus_rattus	Run2	CB3159	PCR1	CB3159_S204_L001_R1_001.fastq	CB3159_S204_L001_R2_001.fastq
CB3159	Wild_rodent	Kedougou	Rattus_rattus	Run2	CB3159bis	PCR2	CB3159bis_S588_L001_R1_001.fastq	CB3159bis_S588_L001_R2_001.fastq
CB3163	Wild_rodent_(spleen)	Kedougou	Mastomys_natalensis	Run2	CB3163	PCR1	CB3163_S72_L001_R1_001.fastq	CB3163_S72_L001_R2_001.fastq
CB3163	Wild_rodent	Kedougou	Mastomys_natalensis	Run2	CB3163bis	PCR2	CB3163bis_S456_L001_R1_001.fastq	CB3163bis_S456_L001_R2_001.fastq
CB3164	Wild_rodent_(spleen)	Kedougou	Rattus_rattus	Run2	CB3164	PCR1	CB3164_S228_L001_R1_001.fastq	CB3164_S228_L001_R2_001.fastq
CB3164	Wild_rodent	Kedougou	Rattus_rattus	Run2	CB3164bis	PCR2	CB3164bis_S612_L001_R1_001.fastq	CB3164bis_S612_L001_R2_001.fastq
CB3166	Wild_rodent_(spleen)	Kedougou	Rattus_rattus	Run2	CB3166	PCR1	CB3166_S240_L001_R1_001.fastq	CB3166_S240_L001_R2_001.fastq
CB3166	Wild_rodent	Kedougou	Rattus_rattus	Run2	CB3166bis	PCR2	CB3166bis_S624_L001_R1_001.fastq	CB3166bis_S624_L001_R2_001.fastq
CB3167	Wild_rodent_(spleen)	Kedougou	Rattus_rattus	Run2	CB3167	PCR1	CB3167_S252_L001_R1_001.fastq	CB3167_S252_L001_R2_001.fastq
CB3167	Wild_rodent	Kedougou	Rattus_rattus	Run2	CB3167bis	PCR2	CB3167bis_S636_L001_R1_001.fastq	CB3167bis_S636_L001_R2_001.fastq
CB3168	Wild_rodent_(spleen)	Kedougou	Mastomys_natalensis	Run2	CB3168	PCR1	CB3168_S131_L001_R1_001.fastq	CB3168_S131_L001_R2_001.fastq
CB3168	Wild_rodent	Kedougou	Mastomys_natalensis	Run2	CB3168bis	PCR2	CB3168bis_S515_L001_R1_001.fastq	CB3168bis_S515_L001_R2_001.fastq
CB3169	Wild_rodent_(spleen)	Kedougou	Mastomys_natalensis	Run2	CB3169	PCR1	CB3169_S97_L001_R1_001.fastq	CB3169_S97_L001_R2_001.fastq
CB3169	Wild_rodent	Kedougou	Mastomys_natalensis	Run2	CB3169bis	PCR2	CB3169bis_S481_L001_R1_001.fastq	CB3169bis_S481_L001_R2_001.fastq
CB3170	Wild_rodent_(spleen)	Kedougou	Mastomys_natalensis	Run2	CB3170	PCR1	CB3170_S109_L001_R1_001.fastq	CB3170_S109_L001_R2_001.fastq
CB3170	Wild_rodent	Kedougou	Mastomys_natalensis	Run2	CB3170bis	PCR2	CB3170bis_S493_L001_R1_001.fastq	CB3170bis_S493_L001_R2_001.fastq
CB3171	Wild_rodent_(spleen)	Kedougou	Mastomys_natalensis	Run2	CB3171	PCR1	CB3171_S121_L001_R1_001.fastq	CB3171_S121_L001_R2_001.fastq
CB3171	Wild_rodent	Kedougou	Mastomys_natalensis	Run2	CB3171bis	PCR2	CB3171bis_S505_L001_R1_001.fastq	CB3171bis_S505_L001_R2_001.fastq
CB3172	Wild_rodent_(spleen)	Kedougou	Rattus_rattus	Run2	CB3172	PCR1	CB3172_S264_L001_R1_001.fastq	CB3172_S264_L001_R2_001.fastq
CB3172	Wild_rodent	Kedougou	Rattus_rattus	Run2	CB3172bis	PCR2	CB3172bis_S648_L001_R1_001.fastq	CB3172bis_S648_L001_R2_001.fastq
CB3173	Wild_rodent_(spleen)	Kedougou	Rattus_rattus	Run2	CB3173	PCR1	CB3173_S822_L001_R1_001.fastq	CB3173_S822_L001_R2_001.fastq
CB3173	Wild_rodent	Kedougou	Rattus_rattus	Run2	CB3173bis	PCR2	CB3173bis_S846_L001_R1_001.fastq	CB3173bis_S846_L001_R2_001.fastq
CB3176	Wild_rodent_(spleen)	Kedougou	Rattus_rattus	Run2	CB3176	PCR1	CB3176_S361_L001_R1_001.fastq	CB3176_S361_L001_R2_001.fastq
CB3176	Wild_rodent	Kedougou	Rattus_rattus	Run2	CB3176bis	PCR2	CB3176bis_S745_L001_R1_001.fastq	CB3176bis_S745_L001_R2_001.fastq
CB3178	Wild_rodent_(spleen)	Kedougou	Rattus_rattus	Run2	CB3178	PCR1	CB3178_S289_L001_R1_001.fastq	CB3178_S289_L001_R2_001.fastq
CB3178	Wild_rodent	Kedougou	Rattus_rattus	Run2	CB3178bis	PCR2	CB3178bis_S673_L001_R1_001.fastq	CB3178bis_S673_L001_R2_001.fastq
CB3180	Wild_rodent_(spleen)	Kedougou	Rattus_rattus	Run2	CB3180	PCR1	CB3180_S216_L001_R1_001.fastq	CB3180_S216_L001_R2_001.fastq
CB3180	Wild_rodent	Kedougou	Rattus_rattus	Run2	CB3180bis	PCR2	CB3180bis_S600_L001_R1_001.fastq	CB3180bis_S600_L001_R2_001.fastq
CB3183	Wild_rodent_(spleen)	Kedougou	Mastomys_natalensis	Run2	CB3183	PCR1	CB3183_S133_L001_R1_001.fastq	CB3183_S133_L001_R2_001.fastq
CB3183	Wild_rodent	Kedougou	Mastomys_natalensis	Run2	CB3183bis	PCR2	CB3183bis_S517_L001_R1_001.fastq	CB3183bis_S517_L001_R2_001.fastq
CB3184	Wild_rodent_(spleen)	Kedougou	Mastomys_natalensis	Run2	CB3184	PCR1	CB3184_S145_L001_R1_001.fastq	CB3184_S145_L001_R2_001.fastq
CB3184	Wild_rodent	Kedougou	Mastomys_natalensis	Run2	CB3184bis	PCR2	CB3184bis_S529_L001_R1_001.fastq	CB3184bis_S529_L001_R2_001.fastq
CB3185	Wild_rodent_(spleen)	Kedougou	Mastomys_natalensis	Run2	CB3185	PCR1	CB3185_S157_L001_R1_001.fastq	CB3185_S157_L001_R2_001.fastq
CB3185	Wild_rodent	Kedougou	Mastomys_natalensis	Run2	CB3185bis	PCR2	CB3185bis_S541_L001_R1_001.fastq	CB3185bis_S541_L001_R2_001.fastq
CB3186	Wild_rodent_(spleen)	Kedougou	Mastomys_natalensis	Run2	CB3186	PCR1	CB3186_S169_L001_R1_001.fastq	CB3186_S169_L001_R2_001.fastq
CB3186	Wild_rodent	Kedougou	Mastomys_natalensis	Run2	CB3186bis	PCR2	CB3186bis_S553_L001_R1_001.fastq	CB3186bis_S553_L001_R2_001.fastq
CB3187	Wild_rodent_(spleen)	Kedougou	Mastomys_natalensis	Run2	CB3187	PCR1	CB3187_S181_L001_R1_001.fastq	CB3187_S181_L001_R2_001.fastq
CB3187	Wild_rodent	Kedougou	Mastomys_natalensis	Run2	CB3187bis	PCR2	CB3187bis_S565_L001_R1_001.fastq	CB3187bis_S565_L001_R2_001.fastq
CB3190	Wild_rodent_(spleen)	Kedougou	Rattus_rattus	Run2	CB3190	PCR1	CB3190_S301_L001_R1_001.fastq	CB3190_S301_L001_R2_001.fastq
CB3190	Wild_rodent	Kedougou	Rattus_rattus	Run2	CB3190bis	PCR2	CB3190bis_S685_L001_R1_001.fastq	CB3190bis_S685_L001_R2_001.fastq
CB3191	Wild_rodent_(spleen)	Kedougou	Rattus_rattus	Run2	CB3191	PCR1	CB3191_S313_L001_R1_001.fastq	CB3191_S313_L001_R2_001.fastq
CB3191	Wild_rodent	Kedougou	Rattus_rattus	Run2	CB3191bis	PCR2	CB3191bis_S697_L001_R1_001.fastq	CB3191bis_S697_L001_R2_001.fastq
CB3192	Wild_rodent_(spleen)	Kedougou	Rattus_rattus	Run2	CB3192	PCR1	CB3192_S325_L001_R1_001.fastq	CB3192_S325_L001_R2_001.fastq
CB3192	Wild_rodent	Kedougou	Rattus_rattus	Run2	CB3192bis	PCR2	CB3192bis_S709_L001_R1_001.fastq	CB3192bis_S709_L001_R2_001.fastq
CB3193	Wild_rodent_(spleen)	Kedougou	Rattus_rattus	Run2	CB3193	PCR1	CB3193_S337_L001_R1_001.fastq	CB3193_S337_L001_R2_001.fastq
CB3193	Wild_rodent	Kedougou	Rattus_rattus	Run2	CB3193bis	PCR2	CB3193bis_S721_L001_R1_001.fastq	CB3193bis_S721_L001_R2_001.fastq
CB3194	Wild_rodent_(spleen)	Kedougou	Rattus_rattus	Run2	CB3194	PCR1	CB3194_S349_L001_R1_001.fastq	CB3194_S349_L001_R2_001.fastq
CB3194	Wild_rodent	Kedougou	Rattus_rattus	Run2	CB3194bis	PCR2	CB3194bis_S733_L001_R1_001.fastq	CB3194bis_S733_L001_R2_001.fastq
CB3196	Wild_rodent_(spleen)	Kedougou	Rattus_rattus	Run2	CB3196	PCR1	CB3196_S373_L001_R1_001.fastq	CB3196_S373_L001_R2_001.fastq
CB3196	Wild_rodent	Kedougou	Rattus_rattus	Run2	CB3196bis	PCR2	CB3196bis_S757_L001_R1_001.fastq	CB3196bis_S757_L001_R2_001.fastq
CB3197	Wild_rodent_(spleen)	Kedougou	Rattus_rattus	Run2	CB3197	PCR1	CB3197_S290_L001_R1_001.fastq	CB3197_S290_L001_R2_001.fastq
CB3197	Wild_rodent	Kedougou	Rattus_rattus	Run2	CB3197bis	PCR2	CB3197bis_S674_L001_R1_001.fastq	CB3197bis_S674_L001_R2_001.fastq
CB3200	Wild_rodent_(spleen)	Kedougou	Mastomys_natalensis	Run2	CB3200	PCR1	CB3200_S98_L001_R1_001.fastq	CB3200_S98_L001_R2_001.fastq
CB3200	Wild_rodent	Kedougou	Mastomys_natalensis	Run2	CB3200bis	PCR2	CB3200bis_S482_L001_R1_001.fastq	CB3200bis_S482_L001_R2_001.fastq
CB3201	Wild_rodent_(spleen)	Kedougou	Rattus_rattus	Run2	CB3201	PCR1	CB3201_S302_L001_R1_001.fastq	CB3201_S302_L001_R2_001.fastq
CB3201	Wild_rodent	Kedougou	Rattus_rattus	Run2	CB3201bis	PCR2	CB3201bis_S686_L001_R1_001.fastq	CB3201bis_S686_L001_R2_001.fastq
CB3204	Wild_rodent_(spleen)	Kedougou	Mastomys_natalensis	Run2	CB3204	PCR1	CB3204_S110_L001_R1_001.fastq	CB3204_S110_L001_R2_001.fastq
CB3204	Wild_rodent	Kedougou	Mastomys_natalensis	Run2	CB3204bis	PCR2	CB3204bis_S494_L001_R1_001.fastq	CB3204bis_S494_L001_R2_001.fastq
CB3214	Wild_rodent_(spleen)	Mako	Mastomys_natalensis	Run2	CB3214	PCR1	CB3214_S134_L001_R1_001.fastq	CB3214_S134_L001_R2_001.fastq
CB3214	Wild_rodent	Mako	Mastomys_natalensis	Run2	CB3214bis	PCR2	CB3214bis_S518_L001_R1_001.fastq	CB3214bis_S518_L001_R2_001.fastq
CB3217	Wild_rodent_(spleen)	Mako	Mastomys_natalensis	Run2	CB3217	PCR1	CB3217_S158_L001_R1_001.fastq	CB3217_S158_L001_R2_001.fastq
CB3217	Wild_rodent	Mako	Mastomys_natalensis	Run2	CB3217bis	PCR2	CB3217bis_S542_L001_R1_001.fastq	CB3217bis_S542_L001_R2_001.fastq
CB3218	Wild_rodent_(spleen)	Mako	Mastomys_natalensis	Run2	CB3218	PCR1	CB3218_S170_L001_R1_001.fastq	CB3218_S170_L001_R2_001.fastq
CB3218	Wild_rodent	Mako	Mastomys_natalensis	Run2	CB3218bis	PCR2	CB3218bis_S554_L001_R1_001.fastq	CB3218bis_S554_L001_R2_001.fastq
CB3219	Wild_rodent_(spleen)	Mako	Mastomys_natalensis	Run2	CB3219	PCR1	CB3219_S182_L001_R1_001.fastq	CB3219_S182_L001_R2_001.fastq
CB3219	Wild_rodent	Mako	Mastomys_natalensis	Run2	CB3219bis	PCR2	CB3219bis_S566_L001_R1_001.fastq	CB3219bis_S566_L001_R2_001.fastq
CB3221	Wild_rodent_(spleen)	Mako	Mastomys_natalensis	Run2	CB3221	PCR1	CB3221_S99_L001_R1_001.fastq	CB3221_S99_L001_R2_001.fastq
CB3221	Wild_rodent	Mako	Mastomys_natalensis	Run2	CB3221bis	PCR2	CB3221bis_S483_L001_R1_001.fastq	CB3221bis_S483_L001_R2_001.fastq
CB3222	Wild_rodent_(spleen)	Mako	Mastomys_natalensis	Run2	CB3222	PCR1	CB3222_S111_L001_R1_001.fastq	CB3222_S111_L001_R2_001.fastq
CB3222	Wild_rodent	Mako	Mastomys_natalensis	Run2	CB3222bis	PCR2	CB3222bis_S495_L001_R1_001.fastq	CB3222bis_S495_L001_R2_001.fastq
CB3223	Wild_rodent_(spleen)	Mako	Mastomys_natalensis	Run2	CB3223	PCR1	CB3223_S123_L001_R1_001.fastq	CB3223_S123_L001_R2_001.fastq
CB3223	Wild_rodent	Mako	Mastomys_natalensis	Run2	CB3223bis	PCR2	CB3223bis_S507_L001_R1_001.fastq	CB3223bis_S507_L001_R2_001.fastq
CB3226	Wild_rodent_(spleen)	Mako	Mastomys_natalensis	Run2	CB3226	PCR1	CB3226_S135_L001_R1_001.fastq	CB3226_S135_L001_R2_001.fastq
CB3226	Wild_rodent	Mako	Mastomys_natalensis	Run2	CB3226bis	PCR2	CB3226bis_S519_L001_R1_001.fastq	CB3226bis_S519_L001_R2_001.fastq
CB3228	Wild_rodent_(spleen)	Mako	Mastomys_natalensis	Run2	CB3228	PCR1	CB3228_S147_L001_R1_001.fastq	CB3228_S147_L001_R2_001.fastq
CB3228	Wild_rodent	Mako	Mastomys_natalensis	Run2	CB3228bis	PCR2	CB3228bis_S531_L001_R1_001.fastq	CB3228bis_S531_L001_R2_001.fastq
CB3231	Wild_rodent_(spleen)	Mako	Mastomys_natalensis	Run2	CB3231	PCR1	CB3231_S159_L001_R1_001.fastq	CB3231_S159_L001_R2_001.fastq
CB3231	Wild_rodent	Mako	Mastomys_natalensis	Run2	CB3231bis	PCR2	CB3231bis_S543_L001_R1_001.fastq	CB3231bis_S543_L001_R2_001.fastq
CB3232	Wild_rodent_(spleen)	Mako	Mastomys_natalensis	Run2	CB3232	PCR1	CB3232_S171_L001_R1_001.fastq	CB3232_S171_L001_R2_001.fastq
CB3232	Wild_rodent	Mako	Mastomys_natalensis	Run2	CB3232bis	PCR2	CB3232bis_S555_L001_R1_001.fastq	CB3232bis_S555_L001_R2_001.fastq
CB3233	Wild_rodent_(spleen)	Mako	Mastomys_natalensis	Run2	CB3233	PCR1	CB3233_S183_L001_R1_001.fastq	CB3233_S183_L001_R2_001.fastq
CB3233	Wild_rodent	Mako	Mastomys_natalensis	Run2	CB3233bis	PCR2	CB3233bis_S567_L001_R1_001.fastq	CB3233bis_S567_L001_R2_001.fastq
CB3235	Wild_rodent_(spleen)	Mako	Mastomys_natalensis	Run2	CB3235	PCR1	CB3235_S100_L001_R1_001.fastq	CB3235_S100_L001_R2_001.fastq
CB3235	Wild_rodent	Mako	Mastomys_natalensis	Run2	CB3235bis	PCR2	CB3235bis_S484_L001_R1_001.fastq	CB3235bis_S484_L001_R2_001.fastq
CB3236	Wild_rodent_(spleen)	Mako	Mastomys_natalensis	Run2	CB3236	PCR1	CB3236_S112_L001_R1_001.fastq	CB3236_S112_L001_R2_001.fastq
CB3236	Wild_rodent	Mako	Mastomys_natalensis	Run2	CB3236bis	PCR2	CB3236bis_S496_L001_R1_001.fastq	CB3236bis_S496_L001_R2_001.fastq
CB3243	Wild_rodent_(spleen)	Mako	Mastomys_natalensis	Run2	CB3243	PCR1	CB3243_S124_L001_R1_001.fastq	CB3243_S124_L001_R2_001.fastq
CB3243	Wild_rodent	Mako	Mastomys_natalensis	Run2	CB3243bis	PCR2	CB3243bis_S508_L001_R1_001.fastq	CB3243bis_S508_L001_R2_001.fastq
CB3244	Wild_rodent_(spleen)	Mako	Mastomys_natalensis	Run2	CB3244	PCR1	CB3244_S136_L001_R1_001.fastq	CB3244_S136_L001_R2_001.fastq
CB3244	Wild_rodent	Mako	Mastomys_natalensis	Run2	CB3244bis	PCR2	CB3244bis_S520_L001_R1_001.fastq	CB3244bis_S520_L001_R2_001.fastq
CB3246	Wild_rodent_(spleen)	Mako	Mastomys_natalensis	Run2	CB3246	PCR1	CB3246_S148_L001_R1_001.fastq	CB3246_S148_L001_R2_001.fastq
CB3246	Wild_rodent	Mako	Mastomys_natalensis	Run2	CB3246bis	PCR2	CB3246bis_S532_L001_R1_001.fastq	CB3246bis_S532_L001_R2_001.fastq
CB3247	Wild_rodent_(spleen)	Mako	Mastomys_natalensis	Run2	CB3247	PCR1	CB3247_S160_L001_R1_001.fastq	CB3247_S160_L001_R2_001.fastq
CB3247	Wild_rodent	Mako	Mastomys_natalensis	Run2	CB3247bis	PCR2	CB3247bis_S544_L001_R1_001.fastq	CB3247bis_S544_L001_R2_001.fastq
CB3248	Wild_rodent_(spleen)	Mako	Mastomys_natalensis	Run2	CB3248	PCR1	CB3248_S172_L001_R1_001.fastq	CB3248_S172_L001_R2_001.fastq
CB3248	Wild_rodent	Mako	Mastomys_natalensis	Run2	CB3248bis	PCR2	CB3248bis_S556_L001_R1_001.fastq	CB3248bis_S556_L001_R2_001.fastq
CB3250	Wild_rodent_(spleen)	Mako	Mastomys_natalensis	Run2	CB3250	PCR1	CB3250_S184_L001_R1_001.fastq	CB3250_S184_L001_R2_001.fastq
CB3250	Wild_rodent	Mako	Mastomys_natalensis	Run2	CB3250bis	PCR2	CB3250bis_S568_L001_R1_001.fastq	CB3250bis_S568_L001_R2_001.fastq
CB3251	Wild_rodent_(spleen)	Mako	Mastomys_natalensis	Run2	CB3251	PCR1	CB3251_S101_L001_R1_001.fastq	CB3251_S101_L001_R2_001.fastq
CB3251	Wild_rodent	Mako	Mastomys_natalensis	Run2	CB3251bis	PCR2	CB3251bis_S485_L001_R1_001.fastq	CB3251bis_S485_L001_R2_001.fastq
CB3252	Wild_rodent_(spleen)	Mako	Mastomys_natalensis	Run2	CB3252	PCR1	CB3252_S113_L001_R1_001.fastq	CB3252_S113_L001_R2_001.fastq
CB3252	Wild_rodent	Mako	Mastomys_natalensis	Run2	CB3252bis	PCR2	CB3252bis_S497_L001_R1_001.fastq	CB3252bis_S497_L001_R2_001.fastq
CB3256	Wild_rodent_(spleen)	Mako	Mastomys_natalensis	Run2	CB3256	PCR1	CB3256_S125_L001_R1_001.fastq	CB3256_S125_L001_R2_001.fastq
CB3256	Wild_rodent	Mako	Mastomys_natalensis	Run2	CB3256bis	PCR2	CB3256bis_S509_L001_R1_001.fastq	CB3256bis_S509_L001_R2_001.fastq
CB3257	Wild_rodent_(spleen)	Mako	Mastomys_natalensis	Run2	CB3257	PCR1	CB3257_S137_L001_R1_001.fastq	CB3257_S137_L001_R2_001.fastq
CB3257	Wild_rodent	Mako	Mastomys_natalensis	Run2	CB3257bis	PCR2	CB3257bis_S521_L001_R1_001.fastq	CB3257bis_S521_L001_R2_001.fastq
CB3269	Wild_rodent_(spleen)	Badi_Nieriko	Rattus_rattus	Run2	CB3269	PCR1	CB3269_S142_L001_R1_001.fastq	CB3269_S142_L001_R2_001.fastq
CB3269	Wild_rodent	Badi_Nieriko	Rattus_rattus	Run2	CB3269bis	PCR2	CB3269bis_S526_L001_R1_001.fastq	CB3269bis_S526_L001_R2_001.fastq
CB3270	Wild_rodent_(spleen)	Badi_Nieriko	Rattus_rattus	Run2	CB3270	PCR1	CB3270_S154_L001_R1_001.fastq	CB3270_S154_L001_R2_001.fastq
CB3270	Wild_rodent	Badi_Nieriko	Rattus_rattus	Run2	CB3270bis	PCR2	CB3270bis_S538_L001_R1_001.fastq	CB3270bis_S538_L001_R2_001.fastq
CB3272	Wild_rodent_(spleen)	Badi_Nieriko	Rattus_rattus	Run2	CB3272	PCR1	CB3272_S166_L001_R1_001.fastq	CB3272_S166_L001_R2_001.fastq
CB3272	Wild_rodent	Badi_Nieriko	Rattus_rattus	Run2	CB3272bis	PCR2	CB3272bis_S550_L001_R1_001.fastq	CB3272bis_S550_L001_R2_001.fastq
CB3274	Wild_rodent_(spleen)	Badi_Nieriko	Rattus_rattus	Run2	CB3274-2	PCR1	CB3274-2_S382_L001_R1_001.fastq	CB3274-2_S382_L001_R2_001.fastq
CB3274	Wild_rodent	Badi_Nieriko	Rattus_rattus	Run2	CB3274-2bis	PCR2	CB3274-2bis_S766_L001_R1_001.fastq	CB3274-2bis_S766_L001_R2_001.fastq
CB3278	Wild_rodent_(spleen)	Badi_Nieriko	Rattus_rattus	Run2	CB3278	PCR1	CB3278_S107_L001_R1_001.fastq	CB3278_S107_L001_R2_001.fastq
CB3278	Wild_rodent	Badi_Nieriko	Rattus_rattus	Run2	CB3278bis	PCR2	CB3278bis_S491_L001_R1_001.fastq	CB3278bis_S491_L001_R2_001.fastq
CB3279	Wild_rodent_(spleen)	Badi_Nieriko	Rattus_rattus	Run2	CB3279	PCR1	CB3279_S119_L001_R1_001.fastq	CB3279_S119_L001_R2_001.fastq
CB3279	Wild_rodent	Badi_Nieriko	Rattus_rattus	Run2	CB3279bis	PCR2	CB3279bis_S503_L001_R1_001.fastq	CB3279bis_S503_L001_R2_001.fastq
CB3283	Wild_rodent_(spleen)	Badi_Nieriko	Rattus_rattus	Run2	CB3283	PCR1	CB3283_S143_L001_R1_001.fastq	CB3283_S143_L001_R2_001.fastq
CB3283	Wild_rodent	Badi_Nieriko	Rattus_rattus	Run2	CB3283bis	PCR2	CB3283bis_S527_L001_R1_001.fastq	CB3283bis_S527_L001_R2_001.fastq
CB3284	Wild_rodent_(spleen)	Badi_Nieriko	Mastomys_erythroleucus	Run2	CB3284	PCR1	CB3284_S1_L001_R1_001.fastq	CB3284_S1_L001_R2_001.fastq
CB3284	Wild_rodent	Badi_Nieriko	Mastomys_erythroleucus	Run2	CB3284bis	PCR2	CB3284bis_S385_L001_R1_001.fastq	CB3284bis_S385_L001_R2_001.fastq
CB3285	Wild_rodent_(spleen)	Badi_Nieriko	Rattus_rattus	Run2	CB3285	PCR1	CB3285_S155_L001_R1_001.fastq	CB3285_S155_L001_R2_001.fastq
CB3285	Wild_rodent	Badi_Nieriko	Rattus_rattus	Run2	CB3285bis	PCR2	CB3285bis_S539_L001_R1_001.fastq	CB3285bis_S539_L001_R2_001.fastq
CB3290	Wild_rodent_(spleen)	Badi_Nieriko	Rattus_rattus	Run2	CB3290	PCR1	CB3290_S167_L001_R1_001.fastq	CB3290_S167_L001_R2_001.fastq
CB3290	Wild_rodent	Badi_Nieriko	Rattus_rattus	Run2	CB3290bis	PCR2	CB3290bis_S551_L001_R1_001.fastq	CB3290bis_S551_L001_R2_001.fastq
CB3291	Wild_rodent_(spleen)	Badi_Nieriko	Rattus_rattus	Run2	CB3291	PCR1	CB3291_S179_L001_R1_001.fastq	CB3291_S179_L001_R2_001.fastq
CB3291	Wild_rodent	Badi_Nieriko	Rattus_rattus	Run2	CB3291bis	PCR2	CB3291bis_S563_L001_R1_001.fastq	CB3291bis_S563_L001_R2_001.fastq
CB3292	Wild_rodent_(spleen)	Badi_Nieriko	Rattus_rattus	Run2	CB3292	PCR1	CB3292_S190_L001_R1_001.fastq	CB3292_S190_L001_R2_001.fastq
CB3292	Wild_rodent	Badi_Nieriko	Rattus_rattus	Run2	CB3292bis	PCR2	CB3292bis_S574_L001_R1_001.fastq	CB3292bis_S574_L001_R2_001.fastq
CB3294	Wild_rodent_(spleen)	Badi_Nieriko	Rattus_rattus	Run2	CB3294	PCR1	CB3294_S191_L001_R1_001.fastq	CB3294_S191_L001_R2_001.fastq
CB3294	Wild_rodent	Badi_Nieriko	Rattus_rattus	Run2	CB3294bis	PCR2	CB3294bis_S575_L001_R1_001.fastq	CB3294bis_S575_L001_R2_001.fastq
CB3296	Wild_rodent_(spleen)	Badi_Nieriko	Rattus_rattus	Run2	CB3296	PCR1	CB3296_S120_L001_R1_001.fastq	CB3296_S120_L001_R2_001.fastq
CB3296	Wild_rodent	Badi_Nieriko	Rattus_rattus	Run2	CB3296bis	PCR2	CB3296bis_S504_L001_R1_001.fastq	CB3296bis_S504_L001_R2_001.fastq
CB3300	Wild_rodent_(spleen)	Badi_Nieriko	Rattus_rattus	Run2	CB3300	PCR1	CB3300_S144_L001_R1_001.fastq	CB3300_S144_L001_R2_001.fastq
CB3300	Wild_rodent	Badi_Nieriko	Rattus_rattus	Run2	CB3300bis	PCR2	CB3300bis_S528_L001_R1_001.fastq	CB3300bis_S528_L001_R2_001.fastq
CB3302	Wild_rodent_(spleen)	Badi_Nieriko	Mastomys_erythroleucus	Run2	CB3302	PCR1	CB3302_S13_L001_R1_001.fastq	CB3302_S13_L001_R2_001.fastq
CB3302	Wild_rodent	Badi_Nieriko	Mastomys_erythroleucus	Run2	CB3302bis	PCR2	CB3302bis_S397_L001_R1_001.fastq	CB3302bis_S397_L001_R2_001.fastq
CB3303	Wild_rodent_(spleen)	Badi_Nieriko	Rattus_rattus	Run2	CB3303	PCR1	CB3303_S156_L001_R1_001.fastq	CB3303_S156_L001_R2_001.fastq
CB3303	Wild_rodent	Badi_Nieriko	Rattus_rattus	Run2	CB3303bis	PCR2	CB3303bis_S540_L001_R1_001.fastq	CB3303bis_S540_L001_R2_001.fastq
CB3310	Wild_rodent_(spleen)	Badi_Nieriko	Rattus_rattus	Run2	CB3310	PCR1	CB3310_S168_L001_R1_001.fastq	CB3310_S168_L001_R2_001.fastq
CB3310	Wild_rodent	Badi_Nieriko	Rattus_rattus	Run2	CB3310bis	PCR2	CB3310bis_S552_L001_R1_001.fastq	CB3310bis_S552_L001_R2_001.fastq
CB3312	Wild_rodent_(spleen)	Badi_Nieriko	Mastomys_erythroleucus	Run2	CB3312	PCR1	CB3312_S25_L001_R1_001.fastq	CB3312_S25_L001_R2_001.fastq
CB3312	Wild_rodent	Badi_Nieriko	Mastomys_erythroleucus	Run2	CB3312bis	PCR2	CB3312bis_S409_L001_R1_001.fastq	CB3312bis_S409_L001_R2_001.fastq
CB3313	Wild_rodent_(spleen)	Badi_Nieriko	Rattus_rattus	Run2	CB3313-2	PCR1	CB3313-2_S299_L001_R1_001.fastq	CB3313-2_S299_L001_R2_001.fastq
CB3313	Wild_rodent	Badi_Nieriko	Rattus_rattus	Run2	CB3313-2bis	PCR2	CB3313-2bis_S683_L001_R1_001.fastq	CB3313-2bis_S683_L001_R2_001.fastq
CB3314	Wild_rodent_(spleen)	Badi_Nieriko	Mastomys_erythroleucus	Run2	CB3314	PCR1	CB3314_S37_L001_R1_001.fastq	CB3314_S37_L001_R2_001.fastq
CB3314	Wild_rodent	Badi_Nieriko	Mastomys_erythroleucus	Run2	CB3314bis	PCR2	CB3314bis_S421_L001_R1_001.fastq	CB3314bis_S421_L001_R2_001.fastq
CB3315	Wild_rodent_(spleen)	Badi_Nieriko	Rattus_rattus	Run2	CB3315	PCR1	CB3315_S193_L001_R1_001.fastq	CB3315_S193_L001_R2_001.fastq
CB3315	Wild_rodent	Badi_Nieriko	Rattus_rattus	Run2	CB3315bis	PCR2	CB3315bis_S577_L001_R1_001.fastq	CB3315bis_S577_L001_R2_001.fastq
CB3319	Wild_rodent_(spleen)	Badi_Nieriko	Rattus_rattus	Run2	CB3319	PCR1	CB3319_S205_L001_R1_001.fastq	CB3319_S205_L001_R2_001.fastq
CB3319	Wild_rodent	Badi_Nieriko	Rattus_rattus	Run2	CB3319bis	PCR2	CB3319bis_S589_L001_R1_001.fastq	CB3319bis_S589_L001_R2_001.fastq
CB3320	Wild_rodent_(spleen)	Badi_Nieriko	Rattus_rattus	Run2	CB3320	PCR1	CB3320_S217_L001_R1_001.fastq	CB3320_S217_L001_R2_001.fastq
CB3320	Wild_rodent	Badi_Nieriko	Rattus_rattus	Run2	CB3320bis	PCR2	CB3320bis_S601_L001_R1_001.fastq	CB3320bis_S601_L001_R2_001.fastq
CB3321	Wild_rodent_(spleen)	Badi_Nieriko	Mastomys_erythroleucus	Run2	CB3321	PCR1	CB3321_S49_L001_R1_001.fastq	CB3321_S49_L001_R2_001.fastq
CB3321	Wild_rodent	Badi_Nieriko	Mastomys_erythroleucus	Run2	CB3321bis	PCR2	CB3321bis_S433_L001_R1_001.fastq	CB3321bis_S433_L001_R2_001.fastq
CB3323	Wild_rodent_(spleen)	Badi_Nieriko	Mastomys_erythroleucus	Run2	CB3323	PCR1	CB3323_S61_L001_R1_001.fastq	CB3323_S61_L001_R2_001.fastq
CB3323	Wild_rodent	Badi_Nieriko	Mastomys_erythroleucus	Run2	CB3323bis	PCR2	CB3323bis_S445_L001_R1_001.fastq	CB3323bis_S445_L001_R2_001.fastq
CB3324	Wild_rodent_(spleen)	Badi_Nieriko	Rattus_rattus	Run2	CB3324	PCR1	CB3324_S229_L001_R1_001.fastq	CB3324_S229_L001_R2_001.fastq
CB3324	Wild_rodent	Badi_Nieriko	Rattus_rattus	Run2	CB3324bis	PCR2	CB3324bis_S613_L001_R1_001.fastq	CB3324bis_S613_L001_R2_001.fastq
CB3331	Wild_rodent_(spleen)	Badi_Nieriko	Mastomys_erythroleucus	Run2	CB3331	PCR1	CB3331_S73_L001_R1_001.fastq	CB3331_S73_L001_R2_001.fastq
CB3331	Wild_rodent	Badi_Nieriko	Mastomys_erythroleucus	Run2	CB3331bis	PCR2	CB3331bis_S457_L001_R1_001.fastq	CB3331bis_S457_L001_R2_001.fastq
CB3337	Wild_rodent_(spleen)	Badi_Nieriko	Mastomys_erythroleucus	Run2	CB3337	PCR1	CB3337_S85_L001_R1_001.fastq	CB3337_S85_L001_R2_001.fastq
CB3337	Wild_rodent	Badi_Nieriko	Mastomys_erythroleucus	Run2	CB3337bis	PCR2	CB3337bis_S469_L001_R1_001.fastq	CB3337bis_S469_L001_R2_001.fastq
CB3338	Wild_rodent_(spleen)	Badi_Nieriko	Mastomys_erythroleucus	Run2	CB3338	PCR1	CB3338_S2_L001_R1_001.fastq	CB3338_S2_L001_R2_001.fastq
CB3338	Wild_rodent	Badi_Nieriko	Mastomys_erythroleucus	Run2	CB3338bis	PCR2	CB3338bis_S386_L001_R1_001.fastq	CB3338bis_S386_L001_R2_001.fastq
CB3358	Wild_rodent_(spleen)	Badi_Nieriko	Mastomys_erythroleucus	Run2	CB3358	PCR1	CB3358_S14_L001_R1_001.fastq	CB3358_S14_L001_R2_001.fastq
CB3358	Wild_rodent	Badi_Nieriko	Mastomys_erythroleucus	Run2	CB3358bis	PCR2	CB3358bis_S398_L001_R1_001.fastq	CB3358bis_S398_L001_R2_001.fastq
CB3367	Wild_rodent_(spleen)	Badi_Nieriko	Mastomys_erythroleucus	Run2	CB3367	PCR1	CB3367_S38_L001_R1_001.fastq	CB3367_S38_L001_R2_001.fastq
CB3367	Wild_rodent	Badi_Nieriko	Mastomys_erythroleucus	Run2	CB3367bis	PCR2	CB3367bis_S422_L001_R1_001.fastq	CB3367bis_S422_L001_R2_001.fastq
CB3368	Wild_rodent_(spleen)	Badi_Nieriko	Mastomys_erythroleucus	Run2	CB3368	PCR1	CB3368_S50_L001_R1_001.fastq	CB3368_S50_L001_R2_001.fastq
CB3368	Wild_rodent	Badi_Nieriko	Mastomys_erythroleucus	Run2	CB3368bis	PCR2	CB3368bis_S434_L001_R1_001.fastq	CB3368bis_S434_L001_R2_001.fastq
CB3369	Wild_rodent_(spleen)	Badi_Nieriko	Mastomys_erythroleucus	Run2	CB3369	PCR1	CB3369_S62_L001_R1_001.fastq	CB3369_S62_L001_R2_001.fastq
CB3369	Wild_rodent	Badi_Nieriko	Mastomys_erythroleucus	Run2	CB3369bis	PCR2	CB3369bis_S446_L001_R1_001.fastq	CB3369bis_S446_L001_R2_001.fastq
CB3393	Wild_rodent_(spleen)	Diakene-Wolof_	Rattus_rattus	Run2	CB3393	PCR1	CB3393_S209_L001_R1_001.fastq	CB3393_S209_L001_R2_001.fastq
CB3393	Wild_rodent	Diakene-Wolof_	Rattus_rattus	Run2	CB3393bis	PCR2	CB3393bis_S593_L001_R1_001.fastq	CB3393bis_S593_L001_R2_001.fastq
CB3394	Wild_rodent_(spleen)	Diakene-Wolof_	Rattus_rattus	Run2	CB3394	PCR1	CB3394_S221_L001_R1_001.fastq	CB3394_S221_L001_R2_001.fastq
CB3394	Wild_rodent	Diakene-Wolof_	Rattus_rattus	Run2	CB3394bis	PCR2	CB3394bis_S605_L001_R1_001.fastq	CB3394bis_S605_L001_R2_001.fastq
CB3396	Wild_rodent_(spleen)	Diakene-Wolof_	Rattus_rattus	Run2	CB3396	PCR1	CB3396_S233_L001_R1_001.fastq	CB3396_S233_L001_R2_001.fastq
CB3396	Wild_rodent	Diakene-Wolof_	Rattus_rattus	Run2	CB3396bis	PCR2	CB3396bis_S617_L001_R1_001.fastq	CB3396bis_S617_L001_R2_001.fastq
CB3397	Wild_rodent_(spleen)	Diakene-Wolof_	Rattus_rattus	Run2	CB3397	PCR1	CB3397_S245_L001_R1_001.fastq	CB3397_S245_L001_R2_001.fastq
CB3397	Wild_rodent	Diakene-Wolof_	Rattus_rattus	Run2	CB3397bis	PCR2	CB3397bis_S629_L001_R1_001.fastq	CB3397bis_S629_L001_R2_001.fastq
CB3398	Wild_rodent_(spleen)	Diakene-Wolof_	Rattus_rattus	Run2	CB3398	PCR1	CB3398_S257_L001_R1_001.fastq	CB3398_S257_L001_R2_001.fastq
CB3398	Wild_rodent	Diakene-Wolof_	Rattus_rattus	Run2	CB3398bis	PCR2	CB3398bis_S641_L001_R1_001.fastq	CB3398bis_S641_L001_R2_001.fastq
CB3399	Wild_rodent_(spleen)	Diakene-Wolof_	Rattus_rattus	Run2	CB3399	PCR1	CB3399_S269_L001_R1_001.fastq	CB3399_S269_L001_R2_001.fastq
CB3399	Wild_rodent	Diakene-Wolof_	Rattus_rattus	Run2	CB3399bis	PCR2	CB3399bis_S653_L001_R1_001.fastq	CB3399bis_S653_L001_R2_001.fastq
CB3400	Wild_rodent_(spleen)	Diakene-Wolof_	Mastomys_erythroleucus	Run2	CB3400	PCR1	CB3400_S80_L001_R1_001.fastq	CB3400_S80_L001_R2_001.fastq
CB3400	Wild_rodent	Diakene-Wolof_	Mastomys_erythroleucus	Run2	CB3400bis	PCR2	CB3400bis_S464_L001_R1_001.fastq	CB3400bis_S464_L001_R2_001.fastq
CB3402	Wild_rodent_(spleen)	Diakene-Wolof_	Rattus_rattus	Run2	CB3402	PCR1	CB3402_S281_L001_R1_001.fastq	CB3402_S281_L001_R2_001.fastq
CB3402	Wild_rodent	Diakene-Wolof_	Rattus_rattus	Run2	CB3402bis	PCR2	CB3402bis_S665_L001_R1_001.fastq	CB3402bis_S665_L001_R2_001.fastq
CB3404	Wild_rodent_(spleen)	Diakene-Wolof_	Rattus_rattus	Run2	CB3404	PCR1	CB3404_S198_L001_R1_001.fastq	CB3404_S198_L001_R2_001.fastq
CB3404	Wild_rodent	Diakene-Wolof_	Rattus_rattus	Run2	CB3404bis	PCR2	CB3404bis_S582_L001_R1_001.fastq	CB3404bis_S582_L001_R2_001.fastq
CB3405	Wild_rodent_(spleen)	Diakene-Wolof_	Mastomys_erythroleucus	Run2	CB3405	PCR1	CB3405_S92_L001_R1_001.fastq	CB3405_S92_L001_R2_001.fastq
CB3405	Wild_rodent	Diakene-Wolof_	Mastomys_erythroleucus	Run2	CB3405bis	PCR2	CB3405bis_S476_L001_R1_001.fastq	CB3405bis_S476_L001_R2_001.fastq
CB3407	Wild_rodent_(spleen)	Diakene-Wolof_	Rattus_rattus	Run2	CB3407	PCR1	CB3407_S210_L001_R1_001.fastq	CB3407_S210_L001_R2_001.fastq
CB3407	Wild_rodent	Diakene-Wolof_	Rattus_rattus	Run2	CB3407bis	PCR2	CB3407bis_S594_L001_R1_001.fastq	CB3407bis_S594_L001_R2_001.fastq
CB3408	Wild_rodent_(spleen)	Diakene-Wolof_	Rattus_rattus	Run2	CB3408	PCR1	CB3408_S222_L001_R1_001.fastq	CB3408_S222_L001_R2_001.fastq
CB3408	Wild_rodent	Diakene-Wolof_	Rattus_rattus	Run2	CB3408bis	PCR2	CB3408bis_S606_L001_R1_001.fastq	CB3408bis_S606_L001_R2_001.fastq
CB3409	Wild_rodent_(spleen)	Diakene-Wolof_	Rattus_rattus	Run2	CB3409	PCR1	CB3409_S234_L001_R1_001.fastq	CB3409_S234_L001_R2_001.fastq
CB3409	Wild_rodent	Diakene-Wolof_	Rattus_rattus	Run2	CB3409bis	PCR2	CB3409bis_S618_L001_R1_001.fastq	CB3409bis_S618_L001_R2_001.fastq
CB3411	Wild_rodent_(spleen)	Diakene-Wolof_	Rattus_rattus	Run2	CB3411	PCR1	CB3411_S246_L001_R1_001.fastq	CB3411_S246_L001_R2_001.fastq
CB3411	Wild_rodent	Diakene-Wolof_	Rattus_rattus	Run2	CB3411bis	PCR2	CB3411bis_S630_L001_R1_001.fastq	CB3411bis_S630_L001_R2_001.fastq
CB3412	Wild_rodent_(spleen)	Diakene-Wolof_	Rattus_rattus	Run2	CB3412	PCR1	CB3412_S258_L001_R1_001.fastq	CB3412_S258_L001_R2_001.fastq
CB3412	Wild_rodent	Diakene-Wolof_	Rattus_rattus	Run2	CB3412bis	PCR2	CB3412bis_S642_L001_R1_001.fastq	CB3412bis_S642_L001_R2_001.fastq
CB3414	Wild_rodent_(spleen)	Diakene-Wolof_	Mastomys_erythroleucus	Run2	CB3414	PCR1	CB3414_S9_L001_R1_001.fastq	CB3414_S9_L001_R2_001.fastq
CB3414	Wild_rodent	Diakene-Wolof_	Mastomys_erythroleucus	Run2	CB3414bis	PCR2	CB3414bis_S393_L001_R1_001.fastq	CB3414bis_S393_L001_R2_001.fastq
CB3415	Wild_rodent_(spleen)	Diakene-Wolof_	Rattus_rattus	Run2	CB3415	PCR1	CB3415_S270_L001_R1_001.fastq	CB3415_S270_L001_R2_001.fastq
CB3415	Wild_rodent	Diakene-Wolof_	Rattus_rattus	Run2	CB3415bis	PCR2	CB3415bis_S654_L001_R1_001.fastq	CB3415bis_S654_L001_R2_001.fastq
CB3416	Wild_rodent_(spleen)	Diakene-Wolof_	Rattus_rattus	Run2	CB3416	PCR1	CB3416_S282_L001_R1_001.fastq	CB3416_S282_L001_R2_001.fastq
CB3416	Wild_rodent	Diakene-Wolof_	Rattus_rattus	Run2	CB3416bis	PCR2	CB3416bis_S666_L001_R1_001.fastq	CB3416bis_S666_L001_R2_001.fastq
CB3418	Wild_rodent_(spleen)	Diakene-Wolof_	Mastomys_erythroleucus	Run2	CB3418	PCR1	CB3418_S21_L001_R1_001.fastq	CB3418_S21_L001_R2_001.fastq
CB3418	Wild_rodent	Diakene-Wolof_	Mastomys_erythroleucus	Run2	CB3418bis	PCR2	CB3418bis_S405_L001_R1_001.fastq	CB3418bis_S405_L001_R2_001.fastq
CB3419	Wild_rodent_(spleen)	Diakene-Wolof_	Rattus_rattus	Run2	CB3419	PCR1	CB3419_S199_L001_R1_001.fastq	CB3419_S199_L001_R2_001.fastq
CB3419	Wild_rodent	Diakene-Wolof_	Rattus_rattus	Run2	CB3419bis	PCR2	CB3419bis_S583_L001_R1_001.fastq	CB3419bis_S583_L001_R2_001.fastq
CB3420	Wild_rodent_(spleen)	Diakene-Wolof_	Rattus_rattus	Run2	CB3420	PCR1	CB3420_S211_L001_R1_001.fastq	CB3420_S211_L001_R2_001.fastq
CB3420	Wild_rodent	Diakene-Wolof_	Rattus_rattus	Run2	CB3420bis	PCR2	CB3420bis_S595_L001_R1_001.fastq	CB3420bis_S595_L001_R2_001.fastq
CB3421	Wild_rodent_(spleen)	Diakene-Wolof_	Rattus_rattus	Run2	CB3421	PCR1	CB3421_S223_L001_R1_001.fastq	CB3421_S223_L001_R2_001.fastq
CB3421	Wild_rodent	Diakene-Wolof_	Rattus_rattus	Run2	CB3421bis	PCR2	CB3421bis_S607_L001_R1_001.fastq	CB3421bis_S607_L001_R2_001.fastq
CB3422	Wild_rodent_(spleen)	Diakene-Wolof_	Rattus_rattus	Run2	CB3422	PCR1	CB3422_S235_L001_R1_001.fastq	CB3422_S235_L001_R2_001.fastq
CB3422	Wild_rodent	Diakene-Wolof_	Rattus_rattus	Run2	CB3422bis	PCR2	CB3422bis_S619_L001_R1_001.fastq	CB3422bis_S619_L001_R2_001.fastq
CB3423	Wild_rodent_(spleen)	Diakene-Wolof_	Rattus_rattus	Run2	CB3423	PCR1	CB3423_S247_L001_R1_001.fastq	CB3423_S247_L001_R2_001.fastq
CB3423	Wild_rodent	Diakene-Wolof_	Rattus_rattus	Run2	CB3423bis	PCR2	CB3423bis_S631_L001_R1_001.fastq	CB3423bis_S631_L001_R2_001.fastq
CB3424	Wild_rodent_(spleen)	Diakene-Wolof_	Rattus_rattus	Run2	CB3424	PCR1	CB3424_S259_L001_R1_001.fastq	CB3424_S259_L001_R2_001.fastq
CB3424	Wild_rodent	Diakene-Wolof_	Rattus_rattus	Run2	CB3424bis	PCR2	CB3424bis_S643_L001_R1_001.fastq	CB3424bis_S643_L001_R2_001.fastq
CB3425	Wild_rodent_(spleen)	Diakene-Wolof_	Rattus_rattus	Run2	CB3425	PCR1	CB3425_S271_L001_R1_001.fastq	CB3425_S271_L001_R2_001.fastq
CB3425	Wild_rodent	Diakene-Wolof_	Rattus_rattus	Run2	CB3425bis	PCR2	CB3425bis_S655_L001_R1_001.fastq	CB3425bis_S655_L001_R2_001.fastq
CB3426	Wild_rodent_(spleen)	Diakene-Wolof_	Mastomys_erythroleucus	Run2	CB3426	PCR1	CB3426_S33_L001_R1_001.fastq	CB3426_S33_L001_R2_001.fastq
CB3426	Wild_rodent	Diakene-Wolof_	Mastomys_erythroleucus	Run2	CB3426bis	PCR2	CB3426bis_S417_L001_R1_001.fastq	CB3426bis_S417_L001_R2_001.fastq
CB3427	Wild_rodent_(spleen)	Diakene-Wolof_	Rattus_rattus	Run2	CB3427	PCR1	CB3427_S283_L001_R1_001.fastq	CB3427_S283_L001_R2_001.fastq
CB3427	Wild_rodent	Diakene-Wolof_	Rattus_rattus	Run2	CB3427bis	PCR2	CB3427bis_S667_L001_R1_001.fastq	CB3427bis_S667_L001_R2_001.fastq
CB3428	Wild_rodent_(spleen)	Diakene-Wolof_	Mastomys_erythroleucus	Run2	CB3428	PCR1	CB3428_S45_L001_R1_001.fastq	CB3428_S45_L001_R2_001.fastq
CB3428	Wild_rodent	Diakene-Wolof_	Mastomys_erythroleucus	Run2	CB3428bis	PCR2	CB3428bis_S429_L001_R1_001.fastq	CB3428bis_S429_L001_R2_001.fastq
CB3430	Wild_rodent_(spleen)	Diakene-Wolof_	Mastomys_erythroleucus	Run2	CB3430	PCR1	CB3430_S57_L001_R1_001.fastq	CB3430_S57_L001_R2_001.fastq
CB3430	Wild_rodent	Diakene-Wolof_	Mastomys_erythroleucus	Run2	CB3430bis	PCR2	CB3430bis_S441_L001_R1_001.fastq	CB3430bis_S441_L001_R2_001.fastq
CB3431	Wild_rodent_(spleen)	Diakene-Wolof_	Rattus_rattus	Run2	CB3431	PCR1	CB3431_S200_L001_R1_001.fastq	CB3431_S200_L001_R2_001.fastq
CB3431	Wild_rodent	Diakene-Wolof_	Rattus_rattus	Run2	CB3431bis	PCR2	CB3431bis_S584_L001_R1_001.fastq	CB3431bis_S584_L001_R2_001.fastq
CB3432	Wild_rodent_(spleen)	Diattacounda	Rattus_rattus	Run2	CB3432	PCR1	CB3432_S212_L001_R1_001.fastq	CB3432_S212_L001_R2_001.fastq
CB3432	Wild_rodent	Diattacounda	Rattus_rattus	Run2	CB3432bis	PCR2	CB3432bis_S596_L001_R1_001.fastq	CB3432bis_S596_L001_R2_001.fastq
CB3433	Wild_rodent_(spleen)	Diattacounda	Rattus_rattus	Run2	CB3433	PCR1	CB3433_S224_L001_R1_001.fastq	CB3433_S224_L001_R2_001.fastq
CB3433	Wild_rodent	Diattacounda	Rattus_rattus	Run2	CB3433bis	PCR2	CB3433bis_S608_L001_R1_001.fastq	CB3433bis_S608_L001_R2_001.fastq
CB3437	Wild_rodent_(spleen)	Diattacounda	Rattus_rattus	Run2	CB3437	PCR1	CB3437_S236_L001_R1_001.fastq	CB3437_S236_L001_R2_001.fastq
CB3437	Wild_rodent	Diattacounda	Rattus_rattus	Run2	CB3437bis	PCR2	CB3437bis_S620_L001_R1_001.fastq	CB3437bis_S620_L001_R2_001.fastq
CB3438	Wild_rodent_(spleen)	Diattacounda	Mastomys_erythroleucus	Run2	CB3438	PCR1	CB3438_S69_L001_R1_001.fastq	CB3438_S69_L001_R2_001.fastq
CB3438	Wild_rodent	Diattacounda	Mastomys_erythroleucus	Run2	CB3438bis	PCR2	CB3438bis_S453_L001_R1_001.fastq	CB3438bis_S453_L001_R2_001.fastq
CB3439	Wild_rodent_(spleen)	Diattacounda	Mastomys_erythroleucus	Run2	CB3439	PCR1	CB3439_S81_L001_R1_001.fastq	CB3439_S81_L001_R2_001.fastq
CB3439	Wild_rodent	Diattacounda	Mastomys_erythroleucus	Run2	CB3439bis	PCR2	CB3439bis_S465_L001_R1_001.fastq	CB3439bis_S465_L001_R2_001.fastq
CB3441	Wild_rodent_(spleen)	Diattacounda	Rattus_rattus	Run2	CB3441	PCR1	CB3441_S248_L001_R1_001.fastq	CB3441_S248_L001_R2_001.fastq
CB3441	Wild_rodent	Diattacounda	Rattus_rattus	Run2	CB3441bis	PCR2	CB3441bis_S632_L001_R1_001.fastq	CB3441bis_S632_L001_R2_001.fastq
CB3442	Wild_rodent_(spleen)	Diattacounda	Mastomys_erythroleucus	Run2	CB3442	PCR1	CB3442_S93_L001_R1_001.fastq	CB3442_S93_L001_R2_001.fastq
CB3442	Wild_rodent	Diattacounda	Mastomys_erythroleucus	Run2	CB3442bis	PCR2	CB3442bis_S477_L001_R1_001.fastq	CB3442bis_S477_L001_R2_001.fastq
CB3443	Wild_rodent_(spleen)	Diattacounda	Mastomys_erythroleucus	Run2	CB3443	PCR1	CB3443_S10_L001_R1_001.fastq	CB3443_S10_L001_R2_001.fastq
CB3443	Wild_rodent	Diattacounda	Mastomys_erythroleucus	Run2	CB3443bis	PCR2	CB3443bis_S394_L001_R1_001.fastq	CB3443bis_S394_L001_R2_001.fastq
CB3444	Wild_rodent_(spleen)	Diattacounda	Mastomys_erythroleucus	Run2	CB3444	PCR1	CB3444_S22_L001_R1_001.fastq	CB3444_S22_L001_R2_001.fastq
CB3444	Wild_rodent	Diattacounda	Mastomys_erythroleucus	Run2	CB3444bis	PCR2	CB3444bis_S406_L001_R1_001.fastq	CB3444bis_S406_L001_R2_001.fastq
CB3445	Wild_rodent_(spleen)	Diattacounda	Mastomys_erythroleucus	Run2	CB3445	PCR1	CB3445_S34_L001_R1_001.fastq	CB3445_S34_L001_R2_001.fastq
CB3445	Wild_rodent	Diattacounda	Mastomys_erythroleucus	Run2	CB3445bis	PCR2	CB3445bis_S418_L001_R1_001.fastq	CB3445bis_S418_L001_R2_001.fastq
CB3447	Wild_rodent_(spleen)	Diattacounda	Mastomys_erythroleucus	Run2	CB3447	PCR1	CB3447_S46_L001_R1_001.fastq	CB3447_S46_L001_R2_001.fastq
CB3447	Wild_rodent	Diattacounda	Mastomys_erythroleucus	Run2	CB3447bis	PCR2	CB3447bis_S430_L001_R1_001.fastq	CB3447bis_S430_L001_R2_001.fastq
CB3450	Wild_rodent_(spleen)	Diattacounda	Mastomys_erythroleucus	Run2	CB3450	PCR1	CB3450_S58_L001_R1_001.fastq	CB3450_S58_L001_R2_001.fastq
CB3450	Wild_rodent	Diattacounda	Mastomys_erythroleucus	Run2	CB3450bis	PCR2	CB3450bis_S442_L001_R1_001.fastq	CB3450bis_S442_L001_R2_001.fastq
CB3451	Wild_rodent_(spleen)	Diattacounda	Mastomys_erythroleucus	Run2	CB3451	PCR1	CB3451_S70_L001_R1_001.fastq	CB3451_S70_L001_R2_001.fastq
CB3451	Wild_rodent	Diattacounda	Mastomys_erythroleucus	Run2	CB3451bis	PCR2	CB3451bis_S454_L001_R1_001.fastq	CB3451bis_S454_L001_R2_001.fastq
CB3452	Wild_rodent_(spleen)	Diattacounda	Rattus_rattus	Run2	CB3452	PCR1	CB3452_S260_L001_R1_001.fastq	CB3452_S260_L001_R2_001.fastq
CB3452	Wild_rodent	Diattacounda	Rattus_rattus	Run2	CB3452bis	PCR2	CB3452bis_S644_L001_R1_001.fastq	CB3452bis_S644_L001_R2_001.fastq
CB3453	Wild_rodent_(spleen)	Diattacounda	Rattus_rattus	Run2	CB3453	PCR1	CB3453_S272_L001_R1_001.fastq	CB3453_S272_L001_R2_001.fastq
CB3453	Wild_rodent	Diattacounda	Rattus_rattus	Run2	CB3453bis	PCR2	CB3453bis_S656_L001_R1_001.fastq	CB3453bis_S656_L001_R2_001.fastq
CB3454	Wild_rodent_(spleen)	Diattacounda	Rattus_rattus	Run2	CB3454	PCR1	CB3454_S284_L001_R1_001.fastq	CB3454_S284_L001_R2_001.fastq
CB3454	Wild_rodent	Diattacounda	Rattus_rattus	Run2	CB3454bis	PCR2	CB3454bis_S668_L001_R1_001.fastq	CB3454bis_S668_L001_R2_001.fastq
CB3456	Wild_rodent_(spleen)	Diattacounda	Rattus_rattus	Run2	CB3456	PCR1	CB3456_S201_L001_R1_001.fastq	CB3456_S201_L001_R2_001.fastq
CB3456	Wild_rodent	Diattacounda	Rattus_rattus	Run2	CB3456bis	PCR2	CB3456bis_S585_L001_R1_001.fastq	CB3456bis_S585_L001_R2_001.fastq
CB3459	Wild_rodent_(spleen)	Diattacounda	Rattus_rattus	Run2	CB3459	PCR1	CB3459_S213_L001_R1_001.fastq	CB3459_S213_L001_R2_001.fastq
CB3459	Wild_rodent	Diattacounda	Rattus_rattus	Run2	CB3459bis	PCR2	CB3459bis_S597_L001_R1_001.fastq	CB3459bis_S597_L001_R2_001.fastq
CB3460	Wild_rodent_(spleen)	Diattacounda	Rattus_rattus	Run2	CB3460	PCR1	CB3460_S225_L001_R1_001.fastq	CB3460_S225_L001_R2_001.fastq
CB3460	Wild_rodent	Diattacounda	Rattus_rattus	Run2	CB3460bis	PCR2	CB3460bis_S609_L001_R1_001.fastq	CB3460bis_S609_L001_R2_001.fastq
CB3461	Wild_rodent_(spleen)	Diattacounda	Rattus_rattus	Run2	CB3461	PCR1	CB3461_S237_L001_R1_001.fastq	CB3461_S237_L001_R2_001.fastq
CB3461	Wild_rodent	Diattacounda	Rattus_rattus	Run2	CB3461bis	PCR2	CB3461bis_S621_L001_R1_001.fastq	CB3461bis_S621_L001_R2_001.fastq
CB3462	Wild_rodent_(spleen)	Diattacounda	Rattus_rattus	Run2	CB3462	PCR1	CB3462_S249_L001_R1_001.fastq	CB3462_S249_L001_R2_001.fastq
CB3462	Wild_rodent	Diattacounda	Rattus_rattus	Run2	CB3462bis	PCR2	CB3462bis_S633_L001_R1_001.fastq	CB3462bis_S633_L001_R2_001.fastq
CB3464	Wild_rodent_(spleen)	Diattacounda	Rattus_rattus	Run2	CB3464	PCR1	CB3464_S261_L001_R1_001.fastq	CB3464_S261_L001_R2_001.fastq
CB3464	Wild_rodent	Diattacounda	Rattus_rattus	Run2	CB3464bis	PCR2	CB3464bis_S645_L001_R1_001.fastq	CB3464bis_S645_L001_R2_001.fastq
CB3465	Wild_rodent_(spleen)	Diattacounda	Rattus_rattus	Run2	CB3465	PCR1	CB3465_S273_L001_R1_001.fastq	CB3465_S273_L001_R2_001.fastq
CB3465	Wild_rodent	Diattacounda	Rattus_rattus	Run2	CB3465bis	PCR2	CB3465bis_S657_L001_R1_001.fastq	CB3465bis_S657_L001_R2_001.fastq
CB3466	Wild_rodent_(spleen)	Diattacounda	Rattus_rattus	Run2	CB3466	PCR1	CB3466_S285_L001_R1_001.fastq	CB3466_S285_L001_R2_001.fastq
CB3466	Wild_rodent	Diattacounda	Rattus_rattus	Run2	CB3466bis	PCR2	CB3466bis_S669_L001_R1_001.fastq	CB3466bis_S669_L001_R2_001.fastq
CB3467	Wild_rodent_(spleen)	Diattacounda	Rattus_rattus	Run2	CB3467	PCR1	CB3467_S202_L001_R1_001.fastq	CB3467_S202_L001_R2_001.fastq
CB3467	Wild_rodent	Diattacounda	Rattus_rattus	Run2	CB3467bis	PCR2	CB3467bis_S586_L001_R1_001.fastq	CB3467bis_S586_L001_R2_001.fastq
CB3468	Wild_rodent_(spleen)	Diattacounda	Rattus_rattus	Run2	CB3468	PCR1	CB3468_S214_L001_R1_001.fastq	CB3468_S214_L001_R2_001.fastq
CB3468	Wild_rodent	Diattacounda	Rattus_rattus	Run2	CB3468bis	PCR2	CB3468bis_S598_L001_R1_001.fastq	CB3468bis_S598_L001_R2_001.fastq
CB3470	Wild_rodent_(spleen)	Diattacounda	Rattus_rattus	Run2	CB3470	PCR1	CB3470_S226_L001_R1_001.fastq	CB3470_S226_L001_R2_001.fastq
CB3470	Wild_rodent	Diattacounda	Rattus_rattus	Run2	CB3470bis	PCR2	CB3470bis_S610_L001_R1_001.fastq	CB3470bis_S610_L001_R2_001.fastq
CB3472	Wild_rodent_(spleen)	Diattacounda	Rattus_rattus	Run2	CB3472	PCR1	CB3472_S238_L001_R1_001.fastq	CB3472_S238_L001_R2_001.fastq
CB3472	Wild_rodent	Diattacounda	Rattus_rattus	Run2	CB3472bis	PCR2	CB3472bis_S622_L001_R1_001.fastq	CB3472bis_S622_L001_R2_001.fastq
CB3474	Wild_rodent_(spleen)	Diattacounda	Rattus_rattus	Run2	CB3474	PCR1	CB3474_S250_L001_R1_001.fastq	CB3474_S250_L001_R2_001.fastq
CB3474	Wild_rodent	Diattacounda	Rattus_rattus	Run2	CB3474bis	PCR2	CB3474bis_S634_L001_R1_001.fastq	CB3474bis_S634_L001_R2_001.fastq
CB3475	Wild_rodent_(spleen)	Diattacounda	Rattus_rattus	Run2	CB3475	PCR1	CB3475_S262_L001_R1_001.fastq	CB3475_S262_L001_R2_001.fastq
CB3475	Wild_rodent	Diattacounda	Rattus_rattus	Run2	CB3475bis	PCR2	CB3475bis_S646_L001_R1_001.fastq	CB3475bis_S646_L001_R2_001.fastq
CB3476	Wild_rodent_(spleen)	Diattacounda	Rattus_rattus	Run2	CB3476	PCR1	CB3476_S274_L001_R1_001.fastq	CB3476_S274_L001_R2_001.fastq
CB3476	Wild_rodent	Diattacounda	Rattus_rattus	Run2	CB3476bis	PCR2	CB3476bis_S658_L001_R1_001.fastq	CB3476bis_S658_L001_R2_001.fastq
CB3477	Wild_rodent_(spleen)	Diattacounda	Mastomys_erythroleucus	Run2	CB3477	PCR1	CB3477_S82_L001_R1_001.fastq	CB3477_S82_L001_R2_001.fastq
CB3477	Wild_rodent	Diattacounda	Mastomys_erythroleucus	Run2	CB3477bis	PCR2	CB3477bis_S466_L001_R1_001.fastq	CB3477bis_S466_L001_R2_001.fastq
CB3479	Wild_rodent_(spleen)	Diattacounda	Rattus_rattus	Run2	CB3479	PCR1	CB3479_S286_L001_R1_001.fastq	CB3479_S286_L001_R2_001.fastq
CB3479	Wild_rodent	Diattacounda	Rattus_rattus	Run2	CB3479bis	PCR2	CB3479bis_S670_L001_R1_001.fastq	CB3479bis_S670_L001_R2_001.fastq
CB3480	Wild_rodent_(spleen)	Diattacounda	Rattus_rattus	Run2	CB3480	PCR1	CB3480_S203_L001_R1_001.fastq	CB3480_S203_L001_R2_001.fastq
CB3480	Wild_rodent	Diattacounda	Rattus_rattus	Run2	CB3480bis	PCR2	CB3480bis_S587_L001_R1_001.fastq	CB3480bis_S587_L001_R2_001.fastq
CB3482	Wild_rodent_(spleen)	Diattacounda	Rattus_rattus	Run2	CB3482	PCR1	CB3482_S215_L001_R1_001.fastq	CB3482_S215_L001_R2_001.fastq
CB3482	Wild_rodent	Diattacounda	Rattus_rattus	Run2	CB3482bis	PCR2	CB3482bis_S599_L001_R1_001.fastq	CB3482bis_S599_L001_R2_001.fastq
CB3483	Wild_rodent_(spleen)	Diattacounda	Mastomys_erythroleucus	Run2	CB3483	PCR1	CB3483_S94_L001_R1_001.fastq	CB3483_S94_L001_R2_001.fastq
CB3483	Wild_rodent	Diattacounda	Mastomys_erythroleucus	Run2	CB3483bis	PCR2	CB3483bis_S478_L001_R1_001.fastq	CB3483bis_S478_L001_R2_001.fastq
CB3485	Wild_rodent_(spleen)	Diattacounda	Rattus_rattus	Run2	CB3485	PCR1	CB3485_S227_L001_R1_001.fastq	CB3485_S227_L001_R2_001.fastq
CB3485	Wild_rodent	Diattacounda	Rattus_rattus	Run2	CB3485bis	PCR2	CB3485bis_S611_L001_R1_001.fastq	CB3485bis_S611_L001_R2_001.fastq
CB3486	Wild_rodent_(spleen)	Diattacounda	Mastomys_erythroleucus	Run2	CB3486	PCR1	CB3486_S11_L001_R1_001.fastq	CB3486_S11_L001_R2_001.fastq
CB3486	Wild_rodent	Diattacounda	Mastomys_erythroleucus	Run2	CB3486bis	PCR2	CB3486bis_S395_L001_R1_001.fastq	CB3486bis_S395_L001_R2_001.fastq
CB3487	Wild_rodent_(spleen)	Diattacounda	Rattus_rattus	Run2	CB3487	PCR1	CB3487_S239_L001_R1_001.fastq	CB3487_S239_L001_R2_001.fastq
CB3487	Wild_rodent	Diattacounda	Rattus_rattus	Run2	CB3487bis	PCR2	CB3487bis_S623_L001_R1_001.fastq	CB3487bis_S623_L001_R2_001.fastq
CB3489	Wild_rodent_(spleen)	Diattacounda	Mastomys_erythroleucus	Run2	CB3489	PCR1	CB3489_S23_L001_R1_001.fastq	CB3489_S23_L001_R2_001.fastq
CB3489	Wild_rodent	Diattacounda	Mastomys_erythroleucus	Run2	CB3489bis	PCR2	CB3489bis_S407_L001_R1_001.fastq	CB3489bis_S407_L001_R2_001.fastq
CB3490	Wild_rodent_(spleen)	Diattacounda	Mastomys_erythroleucus	Run2	CB3490	PCR1	CB3490_S35_L001_R1_001.fastq	CB3490_S35_L001_R2_001.fastq
CB3490	Wild_rodent	Diattacounda	Mastomys_erythroleucus	Run2	CB3490bis	PCR2	CB3490bis_S419_L001_R1_001.fastq	CB3490bis_S419_L001_R2_001.fastq
CB3492	Wild_rodent_(spleen)	Tobor	Rattus_rattus	Run2	CB3492	PCR1	CB3492_S320_L001_R1_001.fastq	CB3492_S320_L001_R2_001.fastq
CB3492	Wild_rodent	Tobor	Rattus_rattus	Run2	CB3492bis	PCR2	CB3492bis_S704_L001_R1_001.fastq	CB3492bis_S704_L001_R2_001.fastq
CB3493	Wild_rodent_(spleen)	Tobor	Rattus_rattus	Run2	CB3493	PCR1	CB3493_S332_L001_R1_001.fastq	CB3493_S332_L001_R2_001.fastq
CB3493	Wild_rodent	Tobor	Rattus_rattus	Run2	CB3493bis	PCR2	CB3493bis_S716_L001_R1_001.fastq	CB3493bis_S716_L001_R2_001.fastq
CB3495	Wild_rodent_(spleen)	Tobor	Rattus_rattus	Run2	CB3495	PCR1	CB3495_S344_L001_R1_001.fastq	CB3495_S344_L001_R2_001.fastq
CB3495	Wild_rodent	Tobor	Rattus_rattus	Run2	CB3495bis	PCR2	CB3495bis_S728_L001_R1_001.fastq	CB3495bis_S728_L001_R2_001.fastq
CB3497	Wild_rodent_(spleen)	Tobor	Rattus_rattus	Run2	CB3497	PCR1	CB3497_S356_L001_R1_001.fastq	CB3497_S356_L001_R2_001.fastq
CB3497	Wild_rodent	Tobor	Rattus_rattus	Run2	CB3497bis	PCR2	CB3497bis_S740_L001_R1_001.fastq	CB3497bis_S740_L001_R2_001.fastq
CB3498	Wild_rodent_(spleen)	Tobor	Rattus_rattus	Run2	CB3498	PCR1	CB3498_S368_L001_R1_001.fastq	CB3498_S368_L001_R2_001.fastq
CB3498	Wild_rodent	Tobor	Rattus_rattus	Run2	CB3498bis	PCR2	CB3498bis_S752_L001_R1_001.fastq	CB3498bis_S752_L001_R2_001.fastq
CB3499	Wild_rodent_(spleen)	Tobor	Rattus_rattus	Run2	CB3499	PCR1	CB3499_S380_L001_R1_001.fastq	CB3499_S380_L001_R2_001.fastq
CB3499	Wild_rodent	Tobor	Rattus_rattus	Run2	CB3499bis	PCR2	CB3499bis_S764_L001_R1_001.fastq	CB3499bis_S764_L001_R2_001.fastq
CB3500	Wild_rodent_(spleen)	Tobor	Rattus_rattus	Run2	CB3500	PCR1	CB3500_S297_L001_R1_001.fastq	CB3500_S297_L001_R2_001.fastq
CB3500	Wild_rodent	Tobor	Rattus_rattus	Run2	CB3500bis	PCR2	CB3500bis_S681_L001_R1_001.fastq	CB3500bis_S681_L001_R2_001.fastq
CB3503	Wild_rodent_(spleen)	Tobor	Rattus_rattus	Run2	CB3503	PCR1	CB3503_S309_L001_R1_001.fastq	CB3503_S309_L001_R2_001.fastq
CB3503	Wild_rodent	Tobor	Rattus_rattus	Run2	CB3503bis	PCR2	CB3503bis_S693_L001_R1_001.fastq	CB3503bis_S693_L001_R2_001.fastq
CB3511	Wild_rodent_(spleen)	Tobor	Rattus_rattus	Run2	CB3511	PCR1	CB3511_S321_L001_R1_001.fastq	CB3511_S321_L001_R2_001.fastq
CB3511	Wild_rodent	Tobor	Rattus_rattus	Run2	CB3511bis	PCR2	CB3511bis_S705_L001_R1_001.fastq	CB3511bis_S705_L001_R2_001.fastq
CB3512	Wild_rodent_(spleen)	Tobor	Rattus_rattus	Run2	CB3512	PCR1	CB3512_S333_L001_R1_001.fastq	CB3512_S333_L001_R2_001.fastq
CB3512	Wild_rodent	Tobor	Rattus_rattus	Run2	CB3512bis	PCR2	CB3512bis_S717_L001_R1_001.fastq	CB3512bis_S717_L001_R2_001.fastq
CB3513	Wild_rodent_(spleen)	Tobor	Rattus_rattus	Run2	CB3513	PCR1	CB3513_S345_L001_R1_001.fastq	CB3513_S345_L001_R2_001.fastq
CB3513	Wild_rodent	Tobor	Rattus_rattus	Run2	CB3513bis	PCR2	CB3513bis_S729_L001_R1_001.fastq	CB3513bis_S729_L001_R2_001.fastq
CB3514	Wild_rodent_(spleen)	Tobor	Rattus_rattus	Run2	CB3514	PCR1	CB3514_S357_L001_R1_001.fastq	CB3514_S357_L001_R2_001.fastq
CB3514	Wild_rodent	Tobor	Rattus_rattus	Run2	CB3514bis	PCR2	CB3514bis_S741_L001_R1_001.fastq	CB3514bis_S741_L001_R2_001.fastq
CB3515	Wild_rodent_(spleen)	Tobor	Rattus_rattus	Run2	CB3515	PCR1	CB3515_S369_L001_R1_001.fastq	CB3515_S369_L001_R2_001.fastq
CB3515	Wild_rodent	Tobor	Rattus_rattus	Run2	CB3515bis	PCR2	CB3515bis_S753_L001_R1_001.fastq	CB3515bis_S753_L001_R2_001.fastq
CB3518	Wild_rodent_(spleen)	Tobor	Rattus_rattus	Run2	CB3518	PCR1	CB3518_S381_L001_R1_001.fastq	CB3518_S381_L001_R2_001.fastq
CB3518	Wild_rodent	Tobor	Rattus_rattus	Run2	CB3518bis	PCR2	CB3518bis_S765_L001_R1_001.fastq	CB3518bis_S765_L001_R2_001.fastq
CB3519	Wild_rodent_(spleen)	Tobor	Rattus_rattus	Run2	CB3519	PCR1	CB3519_S298_L001_R1_001.fastq	CB3519_S298_L001_R2_001.fastq
CB3519	Wild_rodent	Tobor	Rattus_rattus	Run2	CB3519bis	PCR2	CB3519bis_S682_L001_R1_001.fastq	CB3519bis_S682_L001_R2_001.fastq
CB3520	Wild_rodent_(spleen)	Tobor	Rattus_rattus	Run2	CB3520	PCR1	CB3520_S310_L001_R1_001.fastq	CB3520_S310_L001_R2_001.fastq
CB3520	Wild_rodent	Tobor	Rattus_rattus	Run2	CB3520bis	PCR2	CB3520bis_S694_L001_R1_001.fastq	CB3520bis_S694_L001_R2_001.fastq
CB3526	Wild_rodent_(spleen)	Tobor	Rattus_rattus	Run2	CB3526	PCR1	CB3526_S322_L001_R1_001.fastq	CB3526_S322_L001_R2_001.fastq
CB3526	Wild_rodent	Tobor	Rattus_rattus	Run2	CB3526bis	PCR2	CB3526bis_S706_L001_R1_001.fastq	CB3526bis_S706_L001_R2_001.fastq
CB3528	Wild_rodent_(spleen)	Tobor	Rattus_rattus	Run2	CB3528	PCR1	CB3528_S334_L001_R1_001.fastq	CB3528_S334_L001_R2_001.fastq
CB3528	Wild_rodent	Tobor	Rattus_rattus	Run2	CB3528bis	PCR2	CB3528bis_S718_L001_R1_001.fastq	CB3528bis_S718_L001_R2_001.fastq
CB3530	Wild_rodent_(spleen)	Tobor	Rattus_rattus	Run2	CB3530	PCR1	CB3530_S346_L001_R1_001.fastq	CB3530_S346_L001_R2_001.fastq
CB3530	Wild_rodent	Tobor	Rattus_rattus	Run2	CB3530bis	PCR2	CB3530bis_S730_L001_R1_001.fastq	CB3530bis_S730_L001_R2_001.fastq
CB3532	Wild_rodent_(spleen)	Tobor	Rattus_rattus	Run2	CB3532	PCR1	CB3532_S358_L001_R1_001.fastq	CB3532_S358_L001_R2_001.fastq
CB3532	Wild_rodent	Tobor	Rattus_rattus	Run2	CB3532bis	PCR2	CB3532bis_S742_L001_R1_001.fastq	CB3532bis_S742_L001_R2_001.fastq
CB3533	Wild_rodent_(spleen)	Tobor	Rattus_rattus	Run2	CB3533	PCR1	CB3533_S370_L001_R1_001.fastq	CB3533_S370_L001_R2_001.fastq
CB3533	Wild_rodent	Tobor	Rattus_rattus	Run2	CB3533bis	PCR2	CB3533bis_S754_L001_R1_001.fastq	CB3533bis_S754_L001_R2_001.fastq
CB3536	Wild_rodent_(spleen)	Marsassoum	Rattus_rattus	Run2	CB3536	PCR1	CB3536_S314_L001_R1_001.fastq	CB3536_S314_L001_R2_001.fastq
CB3536	Wild_rodent	Marsassoum	Rattus_rattus	Run2	CB3536bis	PCR2	CB3536bis_S698_L001_R1_001.fastq	CB3536bis_S698_L001_R2_001.fastq
CB3537	Wild_rodent_(spleen)	Marsassoum	Rattus_rattus	Run2	CB3537	PCR1	CB3537_S326_L001_R1_001.fastq	CB3537_S326_L001_R2_001.fastq
CB3537	Wild_rodent	Marsassoum	Rattus_rattus	Run2	CB3537bis	PCR2	CB3537bis_S710_L001_R1_001.fastq	CB3537bis_S710_L001_R2_001.fastq
CB3541	Wild_rodent_(spleen)	Marsassoum	Rattus_rattus	Run2	CB3541	PCR1	CB3541_S338_L001_R1_001.fastq	CB3541_S338_L001_R2_001.fastq
CB3541	Wild_rodent	Marsassoum	Rattus_rattus	Run2	CB3541bis	PCR2	CB3541bis_S722_L001_R1_001.fastq	CB3541bis_S722_L001_R2_001.fastq
CB3542	Wild_rodent_(spleen)	Marsassoum	Mastomys_erythroleucus	Run2	CB3542	PCR1	CB3542_S149_L001_R1_001.fastq	CB3542_S149_L001_R2_001.fastq
CB3542	Wild_rodent	Marsassoum	Mastomys_erythroleucus	Run2	CB3542bis	PCR2	CB3542bis_S533_L001_R1_001.fastq	CB3542bis_S533_L001_R2_001.fastq
CB3543	Wild_rodent_(spleen)	Marsassoum	Rattus_rattus	Run2	CB3543	PCR1	CB3543_S350_L001_R1_001.fastq	CB3543_S350_L001_R2_001.fastq
CB3543	Wild_rodent	Marsassoum	Rattus_rattus	Run2	CB3543bis	PCR2	CB3543bis_S734_L001_R1_001.fastq	CB3543bis_S734_L001_R2_001.fastq
CB3544	Wild_rodent_(spleen)	Marsassoum	Rattus_rattus	Run2	CB3544	PCR1	CB3544_S362_L001_R1_001.fastq	CB3544_S362_L001_R2_001.fastq
CB3544	Wild_rodent	Marsassoum	Rattus_rattus	Run2	CB3544bis	PCR2	CB3544bis_S746_L001_R1_001.fastq	CB3544bis_S746_L001_R2_001.fastq
CB3546	Wild_rodent_(spleen)	Marsassoum	Rattus_rattus	Run2	CB3546	PCR1	CB3546_S374_L001_R1_001.fastq	CB3546_S374_L001_R2_001.fastq
CB3546	Wild_rodent	Marsassoum	Rattus_rattus	Run2	CB3546bis	PCR2	CB3546bis_S758_L001_R1_001.fastq	CB3546bis_S758_L001_R2_001.fastq
CB3547	Wild_rodent_(spleen)	Marsassoum	Rattus_rattus	Run2	CB3547	PCR1	CB3547_S291_L001_R1_001.fastq	CB3547_S291_L001_R2_001.fastq
CB3547	Wild_rodent	Marsassoum	Rattus_rattus	Run2	CB3547bis	PCR2	CB3547bis_S675_L001_R1_001.fastq	CB3547bis_S675_L001_R2_001.fastq
CB3548	Wild_rodent_(spleen)	Marsassoum	Rattus_rattus	Run2	CB3548	PCR1	CB3548_S303_L001_R1_001.fastq	CB3548_S303_L001_R2_001.fastq
CB3548	Wild_rodent	Marsassoum	Rattus_rattus	Run2	CB3548bis	PCR2	CB3548bis_S687_L001_R1_001.fastq	CB3548bis_S687_L001_R2_001.fastq
CB3549	Wild_rodent_(spleen)	Marsassoum	Rattus_rattus	Run2	CB3549	PCR1	CB3549_S315_L001_R1_001.fastq	CB3549_S315_L001_R2_001.fastq
CB3549	Wild_rodent	Marsassoum	Rattus_rattus	Run2	CB3549bis	PCR2	CB3549bis_S699_L001_R1_001.fastq	CB3549bis_S699_L001_R2_001.fastq
CB3550	Wild_rodent_(spleen)	Marsassoum	Rattus_rattus	Run2	CB3550	PCR1	CB3550_S327_L001_R1_001.fastq	CB3550_S327_L001_R2_001.fastq
CB3550	Wild_rodent	Marsassoum	Rattus_rattus	Run2	CB3550bis	PCR2	CB3550bis_S711_L001_R1_001.fastq	CB3550bis_S711_L001_R2_001.fastq
CB3551	Wild_rodent_(spleen)	Marsassoum	Rattus_rattus	Run2	CB3551	PCR1	CB3551_S339_L001_R1_001.fastq	CB3551_S339_L001_R2_001.fastq
CB3551	Wild_rodent	Marsassoum	Rattus_rattus	Run2	CB3551bis	PCR2	CB3551bis_S723_L001_R1_001.fastq	CB3551bis_S723_L001_R2_001.fastq
CB3553	Wild_rodent_(spleen)	Marsassoum	Rattus_rattus	Run2	CB3553	PCR1	CB3553_S351_L001_R1_001.fastq	CB3553_S351_L001_R2_001.fastq
CB3553	Wild_rodent	Marsassoum	Rattus_rattus	Run2	CB3553bis	PCR2	CB3553bis_S735_L001_R1_001.fastq	CB3553bis_S735_L001_R2_001.fastq
CB3554	Wild_rodent_(spleen)	Marsassoum	Rattus_rattus	Run2	CB3554	PCR1	CB3554_S363_L001_R1_001.fastq	CB3554_S363_L001_R2_001.fastq
CB3554	Wild_rodent	Marsassoum	Rattus_rattus	Run2	CB3554bis	PCR2	CB3554bis_S747_L001_R1_001.fastq	CB3554bis_S747_L001_R2_001.fastq
CB3555	Wild_rodent_(spleen)	Marsassoum	Rattus_rattus	Run2	CB3555	PCR1	CB3555_S375_L001_R1_001.fastq	CB3555_S375_L001_R2_001.fastq
CB3555	Wild_rodent	Marsassoum	Rattus_rattus	Run2	CB3555bis	PCR2	CB3555bis_S759_L001_R1_001.fastq	CB3555bis_S759_L001_R2_001.fastq
CB3556	Wild_rodent_(spleen)	Marsassoum	Mastomys_erythroleucus	Run2	CB3556	PCR1	CB3556_S161_L001_R1_001.fastq	CB3556_S161_L001_R2_001.fastq
CB3556	Wild_rodent	Marsassoum	Mastomys_erythroleucus	Run2	CB3556bis	PCR2	CB3556bis_S545_L001_R1_001.fastq	CB3556bis_S545_L001_R2_001.fastq
CB3557	Wild_rodent_(spleen)	Marsassoum	Rattus_rattus	Run2	CB3557	PCR1	CB3557_S292_L001_R1_001.fastq	CB3557_S292_L001_R2_001.fastq
CB3558	Wild_rodent	Marsassoum	Rattus_rattus	Run2	CB3558	PCR1	CB3558_S304_L001_R1_001.fastq	CB3558_S304_L001_R2_001.fastq
CB3561	Wild_rodent_(spleen)	Marsassoum	Rattus_rattus	Run2	CB3561	PCR1	CB3561_S316_L001_R1_001.fastq	CB3561_S316_L001_R2_001.fastq
CB3562	Wild_rodent	Marsassoum	Mastomys_erythroleucus	Run2	CB3562	PCR1	CB3562_S173_L001_R1_001.fastq	CB3562_S173_L001_R2_001.fastq
CB3562	Wild_rodent_(spleen)	Marsassoum	Mastomys_erythroleucus	Run2	CB3562bis	PCR2	CB3562bis_S557_L001_R1_001.fastq	CB3562bis_S557_L001_R2_001.fastq
CB3563	Wild_rodent	Marsassoum	Rattus_rattus	Run2	CB3563	PCR1	CB3563_S328_L001_R1_001.fastq	CB3563_S328_L001_R2_001.fastq
CB3566	Wild_rodent_(spleen)	Marsassoum	Rattus_rattus	Run2	CB3566	PCR1	CB3566_S340_L001_R1_001.fastq	CB3566_S340_L001_R2_001.fastq
CB3567	Wild_rodent	Marsassoum	Rattus_rattus	Run2	CB3567	PCR1	CB3567_S352_L001_R1_001.fastq	CB3567_S352_L001_R2_001.fastq
CB3568	Wild_rodent_(spleen)	Marsassoum	Rattus_rattus	Run2	CB3568	PCR1	CB3568_S364_L001_R1_001.fastq	CB3568_S364_L001_R2_001.fastq
CB3569	Wild_rodent	Marsassoum	Rattus_rattus	Run2	CB3569	PCR1	CB3569_S376_L001_R1_001.fastq	CB3569_S376_L001_R2_001.fastq
CB3570	Wild_rodent_(spleen)	Marsassoum	Rattus_rattus	Run2	CB3570	PCR1	CB3570_S293_L001_R1_001.fastq	CB3570_S293_L001_R2_001.fastq
CB3571	Wild_rodent	Marsassoum	Rattus_rattus	Run2	CB3571	PCR1	CB3571_S305_L001_R1_001.fastq	CB3571_S305_L001_R2_001.fastq
CB3574	Wild_rodent_(spleen)	Marsassoum	Rattus_rattus	Run2	CB3574	PCR1	CB3574_S317_L001_R1_001.fastq	CB3574_S317_L001_R2_001.fastq
CB3700	Wild_rodent	Boutougoufara	Rattus_rattus	Run2	CB3700	PCR1	CB3700_S241_L001_R1_001.fastq	CB3700_S241_L001_R2_001.fastq
CB3700	Wild_rodent_(spleen)	Boutougoufara	Rattus_rattus	Run2	CB3700bis	PCR2	CB3700bis_S625_L001_R1_001.fastq	CB3700bis_S625_L001_R2_001.fastq
CB3702	Wild_rodent	Boutougoufara	Rattus_rattus	Run2	CB3702	PCR1	CB3702_S253_L001_R1_001.fastq	CB3702_S253_L001_R2_001.fastq
CB3702	Wild_rodent_(spleen)	Boutougoufara	Rattus_rattus	Run2	CB3702bis	PCR2	CB3702bis_S637_L001_R1_001.fastq	CB3702bis_S637_L001_R2_001.fastq
CB3704	Wild_rodent	Boutougoufara	Rattus_rattus	Run2	CB3704	PCR1	CB3704_S265_L001_R1_001.fastq	CB3704_S265_L001_R2_001.fastq
CB3704	Wild_rodent_(spleen)	Boutougoufara	Rattus_rattus	Run2	CB3704bis	PCR2	CB3704bis_S649_L001_R1_001.fastq	CB3704bis_S649_L001_R2_001.fastq
CB3705	Wild_rodent	Boutougoufara	Mastomys_erythroleucus	Run2	CB3705	PCR1	CB3705_S74_L001_R1_001.fastq	CB3705_S74_L001_R2_001.fastq
CB3705	Wild_rodent_(spleen)	Boutougoufara	Mastomys_erythroleucus	Run2	CB3705bis	PCR2	CB3705bis_S458_L001_R1_001.fastq	CB3705bis_S458_L001_R2_001.fastq
CB3706	Wild_rodent	Boutougoufara	Mastomys_erythroleucus	Run2	CB3706	PCR1	CB3706_S86_L001_R1_001.fastq	CB3706_S86_L001_R2_001.fastq
CB3706	Wild_rodent_(spleen)	Boutougoufara	Mastomys_erythroleucus	Run2	CB3706bis	PCR2	CB3706bis_S470_L001_R1_001.fastq	CB3706bis_S470_L001_R2_001.fastq
CB3708	Wild_rodent	Boutougoufara	Mastomys_erythroleucus	Run2	CB3708	PCR1	CB3708_S3_L001_R1_001.fastq	CB3708_S3_L001_R2_001.fastq
CB3708	Wild_rodent_(spleen)	Boutougoufara	Mastomys_erythroleucus	Run2	CB3708bis	PCR2	CB3708bis_S387_L001_R1_001.fastq	CB3708bis_S387_L001_R2_001.fastq
CB3709	Wild_rodent	Boutougoufara	Mastomys_erythroleucus	Run2	CB3709	PCR1	CB3709_S15_L001_R1_001.fastq	CB3709_S15_L001_R2_001.fastq
CB3709	Wild_rodent_(spleen)	Boutougoufara	Mastomys_erythroleucus	Run2	CB3709bis	PCR2	CB3709bis_S399_L001_R1_001.fastq	CB3709bis_S399_L001_R2_001.fastq
CB3710	Wild_rodent	Boutougoufara	Mastomys_erythroleucus	Run2	CB3710	PCR1	CB3710_S27_L001_R1_001.fastq	CB3710_S27_L001_R2_001.fastq
CB3710	Wild_rodent_(spleen)	Boutougoufara	Mastomys_erythroleucus	Run2	CB3710bis	PCR2	CB3710bis_S411_L001_R1_001.fastq	CB3710bis_S411_L001_R2_001.fastq
CB3712	Wild_rodent	Boutougoufara	Rattus_rattus	Run2	CB3712	PCR1	CB3712_S277_L001_R1_001.fastq	CB3712_S277_L001_R2_001.fastq
CB3712	Wild_rodent_(spleen)	Boutougoufara	Rattus_rattus	Run2	CB3712bis	PCR2	CB3712bis_S661_L001_R1_001.fastq	CB3712bis_S661_L001_R2_001.fastq
CB3714	Wild_rodent	Boutougoufara	Rattus_rattus	Run2	CB3714	PCR1	CB3714_S194_L001_R1_001.fastq	CB3714_S194_L001_R2_001.fastq
CB3714	Wild_rodent_(spleen)	Boutougoufara	Rattus_rattus	Run2	CB3714bis	PCR2	CB3714bis_S578_L001_R1_001.fastq	CB3714bis_S578_L001_R2_001.fastq
CB3717	Wild_rodent	Boutougoufara	Mastomys_erythroleucus	Run2	CB3717	PCR1	CB3717_S39_L001_R1_001.fastq	CB3717_S39_L001_R2_001.fastq
CB3717	Wild_rodent_(spleen)	Boutougoufara	Mastomys_erythroleucus	Run2	CB3717bis	PCR2	CB3717bis_S423_L001_R1_001.fastq	CB3717bis_S423_L001_R2_001.fastq
CB3718	Wild_rodent	Boutougoufara	Mastomys_erythroleucus	Run2	CB3718	PCR1	CB3718_S51_L001_R1_001.fastq	CB3718_S51_L001_R2_001.fastq
CB3718	Wild_rodent_(spleen)	Boutougoufara	Mastomys_erythroleucus	Run2	CB3718bis	PCR2	CB3718bis_S435_L001_R1_001.fastq	CB3718bis_S435_L001_R2_001.fastq
CB3719	Wild_rodent	Boutougoufara	Mastomys_erythroleucus	Run2	CB3719	PCR1	CB3719_S63_L001_R1_001.fastq	CB3719_S63_L001_R2_001.fastq
CB3719	Wild_rodent_(spleen)	Boutougoufara	Mastomys_erythroleucus	Run2	CB3719bis	PCR2	CB3719bis_S447_L001_R1_001.fastq	CB3719bis_S447_L001_R2_001.fastq
CB3720	Wild_rodent	Boutougoufara	Rattus_rattus	Run2	CB3720	PCR1	CB3720_S206_L001_R1_001.fastq	CB3720_S206_L001_R2_001.fastq
CB3720	Wild_rodent_(spleen)	Boutougoufara	Rattus_rattus	Run2	CB3720bis	PCR2	CB3720bis_S590_L001_R1_001.fastq	CB3720bis_S590_L001_R2_001.fastq
CB3721	Wild_rodent	Boutougoufara	Mastomys_erythroleucus	Run2	CB3721	PCR1	CB3721_S75_L001_R1_001.fastq	CB3721_S75_L001_R2_001.fastq
CB3721	Wild_rodent_(spleen)	Boutougoufara	Mastomys_erythroleucus	Run2	CB3721bis	PCR2	CB3721bis_S459_L001_R1_001.fastq	CB3721bis_S459_L001_R2_001.fastq
CB3723	Wild_rodent	Boutougoufara	Mastomys_erythroleucus	Run2	CB3723	PCR1	CB3723_S87_L001_R1_001.fastq	CB3723_S87_L001_R2_001.fastq
CB3723	Wild_rodent_(spleen)	Boutougoufara	Mastomys_erythroleucus	Run2	CB3723bis	PCR2	CB3723bis_S471_L001_R1_001.fastq	CB3723bis_S471_L001_R2_001.fastq
CB3725	Wild_rodent	Boutougoufara	Mastomys_erythroleucus	Run2	CB3725	PCR1	CB3725_S4_L001_R1_001.fastq	CB3725_S4_L001_R2_001.fastq
CB3725	Wild_rodent_(spleen)	Boutougoufara	Mastomys_erythroleucus	Run2	CB3725bis	PCR2	CB3725bis_S388_L001_R1_001.fastq	CB3725bis_S388_L001_R2_001.fastq
CB3726	Wild_rodent	Boutougoufara	Rattus_rattus	Run2	CB3726	PCR1	CB3726_S218_L001_R1_001.fastq	CB3726_S218_L001_R2_001.fastq
CB3726	Wild_rodent_(spleen)	Boutougoufara	Rattus_rattus	Run2	CB3726bis	PCR2	CB3726bis_S602_L001_R1_001.fastq	CB3726bis_S602_L001_R2_001.fastq
CB3727	Wild_rodent	Boutougoufara	Rattus_rattus	Run2	CB3727	PCR1	CB3727_S230_L001_R1_001.fastq	CB3727_S230_L001_R2_001.fastq
CB3727	Wild_rodent_(spleen)	Boutougoufara	Rattus_rattus	Run2	CB3727bis	PCR2	CB3727bis_S614_L001_R1_001.fastq	CB3727bis_S614_L001_R2_001.fastq
CB3728	Wild_rodent	Boutougoufara	Rattus_rattus	Run2	CB3728	PCR1	CB3728_S242_L001_R1_001.fastq	CB3728_S242_L001_R2_001.fastq
CB3728	Wild_rodent_(spleen)	Boutougoufara	Rattus_rattus	Run2	CB3728bis	PCR2	CB3728bis_S626_L001_R1_001.fastq	CB3728bis_S626_L001_R2_001.fastq
CB3730	Wild_rodent	Boutougoufara	Mastomys_erythroleucus	Run2	CB3730	PCR1	CB3730_S40_L001_R1_001.fastq	CB3730_S40_L001_R2_001.fastq
CB3730	Wild_rodent_(spleen)	Boutougoufara	Mastomys_erythroleucus	Run2	CB3730bis	PCR2	CB3730bis_S424_L001_R1_001.fastq	CB3730bis_S424_L001_R2_001.fastq
CB3731	Wild_rodent	Boutougoufara	Mastomys_erythroleucus	Run2	CB3731	PCR1	CB3731_S16_L001_R1_001.fastq	CB3731_S16_L001_R2_001.fastq
CB3731	Wild_rodent_(spleen)	Boutougoufara	Mastomys_erythroleucus	Run2	CB3731bis	PCR2	CB3731bis_S400_L001_R1_001.fastq	CB3731bis_S400_L001_R2_001.fastq
CB3732	Wild_rodent	Boutougoufara	Mastomys_erythroleucus	Run2	CB3732	PCR1	CB3732_S28_L001_R1_001.fastq	CB3732_S28_L001_R2_001.fastq
CB3732	Wild_rodent_(spleen)	Boutougoufara	Mastomys_erythroleucus	Run2	CB3732bis	PCR2	CB3732bis_S412_L001_R1_001.fastq	CB3732bis_S412_L001_R2_001.fastq
CB3734	Wild_rodent	Boutougoufara	Rattus_rattus	Run2	CB3734	PCR1	CB3734_S254_L001_R1_001.fastq	CB3734_S254_L001_R2_001.fastq
CB3734	Wild_rodent_(spleen)	Boutougoufara	Rattus_rattus	Run2	CB3734bis	PCR2	CB3734bis_S638_L001_R1_001.fastq	CB3734bis_S638_L001_R2_001.fastq
CB3735	Wild_rodent	Boutougoufara	Rattus_rattus	Run2	CB3735	PCR1	CB3735_S266_L001_R1_001.fastq	CB3735_S266_L001_R2_001.fastq
CB3735	Wild_rodent_(spleen)	Boutougoufara	Rattus_rattus	Run2	CB3735bis	PCR2	CB3735bis_S650_L001_R1_001.fastq	CB3735bis_S650_L001_R2_001.fastq
CB3736	Wild_rodent	Boutougoufara	Rattus_rattus	Run2	CB3736	PCR1	CB3736_S278_L001_R1_001.fastq	CB3736_S278_L001_R2_001.fastq
CB3736	Wild_rodent_(spleen)	Boutougoufara	Rattus_rattus	Run2	CB3736bis	PCR2	CB3736bis_S662_L001_R1_001.fastq	CB3736bis_S662_L001_R2_001.fastq
CB3737	Wild_rodent	Boutougoufara	Rattus_rattus	Run2	CB3737	PCR1	CB3737_S195_L001_R1_001.fastq	CB3737_S195_L001_R2_001.fastq
CB3737	Wild_rodent_(spleen)	Boutougoufara	Rattus_rattus	Run2	CB3737bis	PCR2	CB3737bis_S579_L001_R1_001.fastq	CB3737bis_S579_L001_R2_001.fastq
CB3738	Wild_rodent	Boutougoufara	Rattus_rattus	Run2	CB3738	PCR1	CB3738_S207_L001_R1_001.fastq	CB3738_S207_L001_R2_001.fastq
CB3738	Wild_rodent_(spleen)	Boutougoufara	Rattus_rattus	Run2	CB3738bis	PCR2	CB3738bis_S591_L001_R1_001.fastq	CB3738bis_S591_L001_R2_001.fastq
CB3739	Wild_rodent	Boutougoufara	Rattus_rattus	Run2	CB3739	PCR1	CB3739_S132_L001_R1_001.fastq	CB3739_S132_L001_R2_001.fastq
CB3739	Wild_rodent_(spleen)	Boutougoufara	Rattus_rattus	Run2	CB3739bis	PCR2	CB3739bis_S516_L001_R1_001.fastq	CB3739bis_S516_L001_R2_001.fastq
CB3740	Wild_rodent	Boutougoufara	Rattus_rattus	Run2	CB3740	PCR1	CB3740_S231_L001_R1_001.fastq	CB3740_S231_L001_R2_001.fastq
CB3740	Wild_rodent_(spleen)	Boutougoufara	Rattus_rattus	Run2	CB3740bis	PCR2	CB3740bis_S615_L001_R1_001.fastq	CB3740bis_S615_L001_R2_001.fastq
CB3741	Wild_rodent	Boutougoufara	Rattus_rattus	Run2	CB3741	PCR1	CB3741_S243_L001_R1_001.fastq	CB3741_S243_L001_R2_001.fastq
CB3741	Wild_rodent_(spleen)	Boutougoufara	Rattus_rattus	Run2	CB3741bis	PCR2	CB3741bis_S627_L001_R1_001.fastq	CB3741bis_S627_L001_R2_001.fastq
CB3742	Wild_rodent	Boutougoufara	Rattus_rattus	Run2	CB3742	PCR1	CB3742_S255_L001_R1_001.fastq	CB3742_S255_L001_R2_001.fastq
CB3742	Wild_rodent_(spleen)	Boutougoufara	Rattus_rattus	Run2	CB3742bis	PCR2	CB3742bis_S639_L001_R1_001.fastq	CB3742bis_S639_L001_R2_001.fastq
CB3743	Wild_rodent	Boutougoufara	Mastomys_erythroleucus	Run2	CB3743	PCR1	CB3743_S52_L001_R1_001.fastq	CB3743_S52_L001_R2_001.fastq
CB3743	Wild_rodent_(spleen)	Boutougoufara	Mastomys_erythroleucus	Run2	CB3743bis	PCR2	CB3743bis_S436_L001_R1_001.fastq	CB3743bis_S436_L001_R2_001.fastq
CB3744	Wild_rodent	Boutougoufara	Rattus_rattus	Run2	CB3744	PCR1	CB3744_S267_L001_R1_001.fastq	CB3744_S267_L001_R2_001.fastq
CB3744	Wild_rodent_(spleen)	Boutougoufara	Rattus_rattus	Run2	CB3744bis	PCR2	CB3744bis_S651_L001_R1_001.fastq	CB3744bis_S651_L001_R2_001.fastq
CB3746	Wild_rodent	Boutougoufara	Mastomys_erythroleucus	Run2	CB3746	PCR1	CB3746_S64_L001_R1_001.fastq	CB3746_S64_L001_R2_001.fastq
CB3746	Wild_rodent_(spleen)	Boutougoufara	Mastomys_erythroleucus	Run2	CB3746bis	PCR2	CB3746bis_S448_L001_R1_001.fastq	CB3746bis_S448_L001_R2_001.fastq
CB3747	Wild_rodent	Boutougoufara	Rattus_rattus	Run2	CB3747	PCR1	CB3747_S279_L001_R1_001.fastq	CB3747_S279_L001_R2_001.fastq
CB3747	Wild_rodent_(spleen)	Boutougoufara	Rattus_rattus	Run2	CB3747bis	PCR2	CB3747bis_S663_L001_R1_001.fastq	CB3747bis_S663_L001_R2_001.fastq
CB3748	Wild_rodent	Boutougoufara	Rattus_rattus	Run2	CB3748	PCR1	CB3748_S196_L001_R1_001.fastq	CB3748_S196_L001_R2_001.fastq
CB3748	Wild_rodent_(spleen)	Boutougoufara	Rattus_rattus	Run2	CB3748bis	PCR2	CB3748bis_S580_L001_R1_001.fastq	CB3748bis_S580_L001_R2_001.fastq
CB3749	Wild_rodent	Boutougoufara	Mastomys_erythroleucus	Run2	CB3749	PCR1	CB3749_S76_L001_R1_001.fastq	CB3749_S76_L001_R2_001.fastq
CB3749	Wild_rodent_(spleen)	Boutougoufara	Mastomys_erythroleucus	Run2	CB3749bis	PCR2	CB3749bis_S460_L001_R1_001.fastq	CB3749bis_S460_L001_R2_001.fastq
CB3751	Wild_rodent	Boutougoufara	Mastomys_erythroleucus	Run2	CB3751	PCR1	CB3751_S88_L001_R1_001.fastq	CB3751_S88_L001_R2_001.fastq
CB3751	Wild_rodent_(spleen)	Boutougoufara	Mastomys_erythroleucus	Run2	CB3751bis	PCR2	CB3751bis_S472_L001_R1_001.fastq	CB3751bis_S472_L001_R2_001.fastq
CB3753	Wild_rodent	Boutougoufara	Rattus_rattus	Run2	CB3753	PCR1	CB3753_S208_L001_R1_001.fastq	CB3753_S208_L001_R2_001.fastq
CB3753	Wild_rodent_(spleen)	Boutougoufara	Rattus_rattus	Run2	CB3753bis	PCR2	CB3753bis_S592_L001_R1_001.fastq	CB3753bis_S592_L001_R2_001.fastq
CB3754	Wild_rodent	Boutougoufara	Rattus_rattus	Run2	CB3754	PCR1	CB3754_S244_L001_R1_001.fastq	CB3754_S244_L001_R2_001.fastq
CB3754	Wild_rodent_(spleen)	Boutougoufara	Rattus_rattus	Run2	CB3754bis	PCR2	CB3754bis_S628_L001_R1_001.fastq	CB3754bis_S628_L001_R2_001.fastq
CB3755	Wild_rodent	Boutougoufara	Rattus_rattus	Run2	CB3755	PCR1	CB3755_S220_L001_R1_001.fastq	CB3755_S220_L001_R2_001.fastq
CB3755	Wild_rodent_(spleen)	Boutougoufara	Rattus_rattus	Run2	CB3755bis	PCR2	CB3755bis_S604_L001_R1_001.fastq	CB3755bis_S604_L001_R2_001.fastq
CB3756	Wild_rodent	Boutougoufara	Rattus_rattus	Run2	CB3756	PCR1	CB3756_S232_L001_R1_001.fastq	CB3756_S232_L001_R2_001.fastq
CB3756	Wild_rodent_(spleen)	Boutougoufara	Rattus_rattus	Run2	CB3756bis	PCR2	CB3756bis_S616_L001_R1_001.fastq	CB3756bis_S616_L001_R2_001.fastq
CB3759	Wild_rodent	Boutougoufara	Mastomys_erythroleucus	Run2	CB3759	PCR1	CB3759_S5_L001_R1_001.fastq	CB3759_S5_L001_R2_001.fastq
CB3759	Wild_rodent_(spleen)	Boutougoufara	Mastomys_erythroleucus	Run2	CB3759bis	PCR2	CB3759bis_S389_L001_R1_001.fastq	CB3759bis_S389_L001_R2_001.fastq
CB3761	Wild_rodent	Boutougoufara	Mastomys_erythroleucus	Run2	CB3761	PCR1	CB3761_S17_L001_R1_001.fastq	CB3761_S17_L001_R2_001.fastq
CB3761	Wild_rodent_(spleen)	Boutougoufara	Mastomys_erythroleucus	Run2	CB3761bis	PCR2	CB3761bis_S401_L001_R1_001.fastq	CB3761bis_S401_L001_R2_001.fastq
CB3762	Wild_rodent	Boutougoufara	Mastomys_erythroleucus	Run2	CB3762	PCR1	CB3762_S29_L001_R1_001.fastq	CB3762_S29_L001_R2_001.fastq
CB3762	Wild_rodent_(spleen)	Boutougoufara	Mastomys_erythroleucus	Run2	CB3762bis	PCR2	CB3762bis_S413_L001_R1_001.fastq	CB3762bis_S413_L001_R2_001.fastq
CB3764	Wild_rodent	Boutougoufara	Rattus_rattus	Run2	CB3764	PCR1	CB3764_S256_L001_R1_001.fastq	CB3764_S256_L001_R2_001.fastq
CB3764	Wild_rodent_(spleen)	Boutougoufara	Rattus_rattus	Run2	CB3764bis	PCR2	CB3764bis_S640_L001_R1_001.fastq	CB3764bis_S640_L001_R2_001.fastq
CB3768	Wild_rodent	Boutougoufara	Rattus_rattus	Run2	CB3768	PCR1	CB3768_S268_L001_R1_001.fastq	CB3768_S268_L001_R2_001.fastq
CB3768	Wild_rodent_(spleen)	Boutougoufara	Rattus_rattus	Run2	CB3768bis	PCR2	CB3768bis_S652_L001_R1_001.fastq	CB3768bis_S652_L001_R2_001.fastq
CB3770	Wild_rodent	Boutougoufara	Rattus_rattus	Run2	CB3770	PCR1	CB3770_S197_L001_R1_001.fastq	CB3770_S197_L001_R2_001.fastq
CB3770	Wild_rodent_(spleen)	Boutougoufara	Rattus_rattus	Run2	CB3770bis	PCR2	CB3770bis_S581_L001_R1_001.fastq	CB3770bis_S581_L001_R2_001.fastq
CB3771	Wild_rodent	Bransan	Mastomys_natalensis	Run2	CB3771	PCR1	CB3771_S89_L001_R1_001.fastq	CB3771_S89_L001_R2_001.fastq
CB3771	Wild_rodent_(spleen)	Bransan	Mastomys_natalensis	Run2	CB3771bis	PCR2	CB3771bis_S473_L001_R1_001.fastq	CB3771bis_S473_L001_R2_001.fastq
CB3772	Wild_rodent	Bransan	Mastomys_natalensis	Run2	CB3772	PCR1	CB3772_S6_L001_R1_001.fastq	CB3772_S6_L001_R2_001.fastq
CB3772	Wild_rodent_(spleen)	Bransan	Mastomys_natalensis	Run2	CB3772bis	PCR2	CB3772bis_S390_L001_R1_001.fastq	CB3772bis_S390_L001_R2_001.fastq
CB3773	Wild_rodent	Bransan	Mastomys_natalensis	Run2	CB3773	PCR1	CB3773_S42_L001_R1_001.fastq	CB3773_S42_L001_R2_001.fastq
CB3773	Wild_rodent_(spleen)	Bransan	Mastomys_natalensis	Run2	CB3773bis	PCR2	CB3773bis_S426_L001_R1_001.fastq	CB3773bis_S426_L001_R2_001.fastq
CB3774	Wild_rodent	Bransan	Mastomys_natalensis	Run2	CB3774	PCR1	CB3774_S18_L001_R1_001.fastq	CB3774_S18_L001_R2_001.fastq
CB3774	Wild_rodent_(spleen)	Bransan	Mastomys_natalensis	Run2	CB3774bis	PCR2	CB3774bis_S402_L001_R1_001.fastq	CB3774bis_S402_L001_R2_001.fastq
CB3775	Wild_rodent	Bransan	Mastomys_natalensis	Run2	CB3775	PCR1	CB3775_S30_L001_R1_001.fastq	CB3775_S30_L001_R2_001.fastq
CB3775	Wild_rodent_(spleen)	Bransan	Mastomys_natalensis	Run2	CB3775bis	PCR2	CB3775bis_S414_L001_R1_001.fastq	CB3775bis_S414_L001_R2_001.fastq
CB3777	Wild_rodent	Bransan	Mastomys_natalensis	Run2	CB3777	PCR1	CB3777_S54_L001_R1_001.fastq	CB3777_S54_L001_R2_001.fastq
CB3777	Wild_rodent_(spleen)	Bransan	Mastomys_natalensis	Run2	CB3777bis	PCR2	CB3777bis_S438_L001_R1_001.fastq	CB3777bis_S438_L001_R2_001.fastq
CB3779	Wild_rodent	Bransan	Mastomys_natalensis	Run2	CB3779	PCR1	CB3779_S66_L001_R1_001.fastq	CB3779_S66_L001_R2_001.fastq
CB3779	Wild_rodent_(spleen)	Bransan	Mastomys_natalensis	Run2	CB3779bis	PCR2	CB3779bis_S450_L001_R1_001.fastq	CB3779bis_S450_L001_R2_001.fastq
CB3781	Wild_rodent	Bransan	Mastomys_natalensis	Run2	CB3781	PCR1	CB3781_S78_L001_R1_001.fastq	CB3781_S78_L001_R2_001.fastq
CB3781	Wild_rodent_(spleen)	Bransan	Mastomys_natalensis	Run2	CB3781bis	PCR2	CB3781bis_S462_L001_R1_001.fastq	CB3781bis_S462_L001_R2_001.fastq
CB3782	Wild_rodent	Bransan	Mastomys_natalensis	Run2	CB3782	PCR1	CB3782_S90_L001_R1_001.fastq	CB3782_S90_L001_R2_001.fastq
CB3782	Wild_rodent_(spleen)	Bransan	Mastomys_natalensis	Run2	CB3782bis	PCR2	CB3782bis_S474_L001_R1_001.fastq	CB3782bis_S474_L001_R2_001.fastq
CB3783	Wild_rodent	Bransan	Mastomys_natalensis	Run2	CB3783	PCR1	CB3783_S7_L001_R1_001.fastq	CB3783_S7_L001_R2_001.fastq
CB3783	Wild_rodent_(spleen)	Bransan	Mastomys_natalensis	Run2	CB3783bis	PCR2	CB3783bis_S391_L001_R1_001.fastq	CB3783bis_S391_L001_R2_001.fastq
CB3784	Wild_rodent	Bransan	Mastomys_natalensis	Run2	CB3784	PCR1	CB3784_S19_L001_R1_001.fastq	CB3784_S19_L001_R2_001.fastq
CB3784	Wild_rodent_(spleen)	Bransan	Mastomys_natalensis	Run2	CB3784bis	PCR2	CB3784bis_S403_L001_R1_001.fastq	CB3784bis_S403_L001_R2_001.fastq
CB3785	Wild_rodent	Bransan	Mastomys_natalensis	Run2	CB3785	PCR1	CB3785_S31_L001_R1_001.fastq	CB3785_S31_L001_R2_001.fastq
CB3785	Wild_rodent_(spleen)	Bransan	Mastomys_natalensis	Run2	CB3785bis	PCR2	CB3785bis_S415_L001_R1_001.fastq	CB3785bis_S415_L001_R2_001.fastq
CB3786	Wild_rodent	Bransan	Mastomys_natalensis	Run2	CB3786	PCR1	CB3786_S43_L001_R1_001.fastq	CB3786_S43_L001_R2_001.fastq
CB3786	Wild_rodent_(spleen)	Bransan	Mastomys_natalensis	Run2	CB3786bis	PCR2	CB3786bis_S427_L001_R1_001.fastq	CB3786bis_S427_L001_R2_001.fastq
CB3787	Wild_rodent	Bransan	Mastomys_natalensis	Run2	CB3787	PCR1	CB3787_S55_L001_R1_001.fastq	CB3787_S55_L001_R2_001.fastq
CB3787	Wild_rodent_(spleen)	Bransan	Mastomys_natalensis	Run2	CB3787bis	PCR2	CB3787bis_S439_L001_R1_001.fastq	CB3787bis_S439_L001_R2_001.fastq
CB3788	Wild_rodent	Bransan	Mastomys_erythroleucus	Run2	CB3788	PCR1	CB3788_S41_L001_R1_001.fastq	CB3788_S41_L001_R2_001.fastq
CB3788	Wild_rodent_(spleen)	Bransan	Mastomys_erythroleucus	Run2	CB3788bis	PCR2	CB3788bis_S425_L001_R1_001.fastq	CB3788bis_S425_L001_R2_001.fastq
CB3790	Wild_rodent	Bransan	Mastomys_natalensis	Run2	CB3790	PCR1	CB3790_S67_L001_R1_001.fastq	CB3790_S67_L001_R2_001.fastq
CB3790	Wild_rodent_(spleen)	Bransan	Mastomys_natalensis	Run2	CB3790bis	PCR2	CB3790bis_S451_L001_R1_001.fastq	CB3790bis_S451_L001_R2_001.fastq
CB3791	Wild_rodent	Bransan	Mastomys_natalensis	Run2	CB3791	PCR1	CB3791_S56_L001_R1_001.fastq	CB3791_S56_L001_R2_001.fastq
CB3791	Wild_rodent_(spleen)	Bransan	Mastomys_natalensis	Run2	CB3791bis	PCR2	CB3791bis_S440_L001_R1_001.fastq	CB3791bis_S440_L001_R2_001.fastq
CB3792	Wild_rodent	Bransan	Mastomys_erythroleucus	Run2	CB3792	PCR1	CB3792_S53_L001_R1_001.fastq	CB3792_S53_L001_R2_001.fastq
CB3792	Wild_rodent_(spleen)	Bransan	Mastomys_erythroleucus	Run2	CB3792bis	PCR2	CB3792bis_S437_L001_R1_001.fastq	CB3792bis_S437_L001_R2_001.fastq
CB3793	Wild_rodent	Bransan	Mastomys_natalensis	Run2	CB3793	PCR1	CB3793_S79_L001_R1_001.fastq	CB3793_S79_L001_R2_001.fastq
CB3793	Wild_rodent_(spleen)	Bransan	Mastomys_natalensis	Run2	CB3793bis	PCR2	CB3793bis_S463_L001_R1_001.fastq	CB3793bis_S463_L001_R2_001.fastq
CB3794	Wild_rodent	Bransan	Mastomys_natalensis	Run2	CB3794	PCR1	CB3794_S91_L001_R1_001.fastq	CB3794_S91_L001_R2_001.fastq
CB3794	Wild_rodent_(spleen)	Bransan	Mastomys_natalensis	Run2	CB3794bis	PCR2	CB3794bis_S475_L001_R1_001.fastq	CB3794bis_S475_L001_R2_001.fastq
CB3795	Wild_rodent	Bransan	Mastomys_natalensis	Run2	CB3795	PCR1	CB3795_S8_L001_R1_001.fastq	CB3795_S8_L001_R2_001.fastq
CB3795	Wild_rodent_(spleen)	Bransan	Mastomys_natalensis	Run2	CB3795bis	PCR2	CB3795bis_S392_L001_R1_001.fastq	CB3795bis_S392_L001_R2_001.fastq
CB3796	Wild_rodent	Bransan	Mastomys_natalensis	Run2	CB3796	PCR1	CB3796_S20_L001_R1_001.fastq	CB3796_S20_L001_R2_001.fastq
CB3796	Wild_rodent_(spleen)	Bransan	Mastomys_natalensis	Run2	CB3796bis	PCR2	CB3796bis_S404_L001_R1_001.fastq	CB3796bis_S404_L001_R2_001.fastq
CB3797	Wild_rodent	Bransan	Mastomys_natalensis	Run2	CB3797	PCR1	CB3797_S32_L001_R1_001.fastq	CB3797_S32_L001_R2_001.fastq
CB3797	Wild_rodent_(spleen)	Bransan	Mastomys_natalensis	Run2	CB3797bis	PCR2	CB3797bis_S416_L001_R1_001.fastq	CB3797bis_S416_L001_R2_001.fastq
CB3798	Wild_rodent	Bransan	Mastomys_natalensis	Run2	CB3798	PCR1	CB3798_S44_L001_R1_001.fastq	CB3798_S44_L001_R2_001.fastq
CB3798	Wild_rodent_(spleen)	Bransan	Mastomys_natalensis	Run2	CB3798bis	PCR2	CB3798bis_S428_L001_R1_001.fastq	CB3798bis_S428_L001_R2_001.fastq
CB3800	Wild_rodent	Bransan	Mastomys_erythroleucus	Run2	CB3800	PCR1	CB3800_S65_L001_R1_001.fastq	CB3800_S65_L001_R2_001.fastq
CB3800	Wild_rodent_(spleen)	Bransan	Mastomys_erythroleucus	Run2	CB3800bis	PCR2	CB3800bis_S449_L001_R1_001.fastq	CB3800bis_S449_L001_R2_001.fastq
CB3801	Wild_rodent	Bransan	Mastomys_natalensis	Run2	CB3801	PCR1	CB3801_S68_L001_R1_001.fastq	CB3801_S68_L001_R2_001.fastq
CB3801	Wild_rodent_(spleen)	Bransan	Mastomys_natalensis	Run2	CB3801bis	PCR2	CB3801bis_S452_L001_R1_001.fastq	CB3801bis_S452_L001_R2_001.fastq
CB3814	Wild_rodent	Bransan	Mastomys_erythroleucus	Run2	CB3814	PCR1	CB3814_S77_L001_R1_001.fastq	CB3814_S77_L001_R2_001.fastq
CB3814	Wild_rodent_(spleen)	Bransan	Mastomys_erythroleucus	Run2	CB3814bis	PCR2	CB3814bis_S461_L001_R1_001.fastq	CB3814bis_S461_L001_R2_001.fastq
CB3815	Wild_rodent	Soutouta	Rattus_rattus	Run2	CB3815	PCR1	CB3815_S329_L001_R1_001.fastq	CB3815_S329_L001_R2_001.fastq
CB3816	Wild_rodent_(spleen)	Soutouta	Rattus_rattus	Run2	CB3816	PCR1	CB3816_S341_L001_R1_001.fastq	CB3816_S341_L001_R2_001.fastq
CB3818	Wild_rodent	Soutouta	Mastomys_erythroleucus	Run2	CB3818	PCR1	CB3818_S188_L001_R1_001.fastq	CB3818_S188_L001_R2_001.fastq
CB3818	Wild_rodent_(spleen)	Soutouta	Mastomys_erythroleucus	Run2	CB3818bis	PCR2	CB3818bis_S572_L001_R1_001.fastq	CB3818bis_S572_L001_R2_001.fastq
CB3819	Wild_rodent	Soutouta	Rattus_rattus	Run2	CB3819	PCR1	CB3819_S353_L001_R1_001.fastq	CB3819_S353_L001_R2_001.fastq
CB3820	Wild_rodent_(spleen)	Soutouta	Rattus_rattus	Run2	CB3820	PCR1	CB3820_S365_L001_R1_001.fastq	CB3820_S365_L001_R2_001.fastq
CB3821	Wild_rodent	Soutouta	Rattus_rattus	Run2	CB3821	PCR1	CB3821_S377_L001_R1_001.fastq	CB3821_S377_L001_R2_001.fastq
CB3822	Wild_rodent_(spleen)	Soutouta	Rattus_rattus	Run2	CB3822	PCR1	CB3822_S294_L001_R1_001.fastq	CB3822_S294_L001_R2_001.fastq
CB3822	Wild_rodent	Soutouta	Rattus_rattus	Run2	CB3822bis	PCR2	CB3822bis_S678_L001_R1_001.fastq	CB3822bis_S678_L001_R2_001.fastq
CB3823	Wild_rodent_(spleen)	Soutouta	Rattus_rattus	Run2	CB3823	PCR1	CB3823_S306_L001_R1_001.fastq	CB3823_S306_L001_R2_001.fastq
CB3823	Wild_rodent	Soutouta	Rattus_rattus	Run2	CB3823bis	PCR2	CB3823bis_S690_L001_R1_001.fastq	CB3823bis_S690_L001_R2_001.fastq
CB3826	Wild_rodent_(spleen)	Soutouta	Mastomys_erythroleucus	Run2	CB3826	PCR1	CB3826_S105_L001_R1_001.fastq	CB3826_S105_L001_R2_001.fastq
CB3826	Wild_rodent	Soutouta	Mastomys_erythroleucus	Run2	CB3826bis	PCR2	CB3826bis_S489_L001_R1_001.fastq	CB3826bis_S489_L001_R2_001.fastq
CB3831	Wild_rodent_(spleen)	Soutouta	Rattus_rattus	Run2	CB3831	PCR1	CB3831_S318_L001_R1_001.fastq	CB3831_S318_L001_R2_001.fastq
CB3831	Wild_rodent	Soutouta	Rattus_rattus	Run2	CB3831bis	PCR2	CB3831bis_S702_L001_R1_001.fastq	CB3831bis_S702_L001_R2_001.fastq
CB3832	Wild_rodent_(spleen)	Soutouta	Rattus_rattus	Run2	CB3832	PCR1	CB3832_S330_L001_R1_001.fastq	CB3832_S330_L001_R2_001.fastq
CB3832	Wild_rodent	Soutouta	Rattus_rattus	Run2	CB3832bis	PCR2	CB3832bis_S714_L001_R1_001.fastq	CB3832bis_S714_L001_R2_001.fastq
CB3834	Wild_rodent_(spleen)	Soutouta	Mastomys_erythroleucus	Run2	CB3834	PCR1	CB3834_S117_L001_R1_001.fastq	CB3834_S117_L001_R2_001.fastq
CB3834	Wild_rodent	Soutouta	Mastomys_erythroleucus	Run2	CB3834bis	PCR2	CB3834bis_S501_L001_R1_001.fastq	CB3834bis_S501_L001_R2_001.fastq
CB3835	Wild_rodent_(spleen)	Soutouta	Mastomys_erythroleucus	Run2	CB3835	PCR1	CB3835_S129_L001_R1_001.fastq	CB3835_S129_L001_R2_001.fastq
CB3835	Wild_rodent	Soutouta	Mastomys_erythroleucus	Run2	CB3835bis	PCR2	CB3835bis_S513_L001_R1_001.fastq	CB3835bis_S513_L001_R2_001.fastq
CB3839	Wild_rodent_(spleen)	Soutouta	Rattus_rattus	Run2	CB3839	PCR1	CB3839_S342_L001_R1_001.fastq	CB3839_S342_L001_R2_001.fastq
CB3839	Wild_rodent	Soutouta	Rattus_rattus	Run2	CB3839bis	PCR2	CB3839bis_S726_L001_R1_001.fastq	CB3839bis_S726_L001_R2_001.fastq
CB3843	Wild_rodent_(spleen)	Soutouta	Rattus_rattus	Run2	CB3843	PCR1	CB3843_S354_L001_R1_001.fastq	CB3843_S354_L001_R2_001.fastq
CB3843	Wild_rodent	Soutouta	Rattus_rattus	Run2	CB3843bis	PCR2	CB3843bis_S738_L001_R1_001.fastq	CB3843bis_S738_L001_R2_001.fastq
CB3844	Wild_rodent_(spleen)	Soutouta	Rattus_rattus	Run2	CB3844	PCR1	CB3844_S366_L001_R1_001.fastq	CB3844_S366_L001_R2_001.fastq
CB3844	Wild_rodent	Soutouta	Rattus_rattus	Run2	CB3844bis	PCR2	CB3844bis_S750_L001_R1_001.fastq	CB3844bis_S750_L001_R2_001.fastq
CB3845	Wild_rodent_(spleen)	Soutouta	Rattus_rattus	Run2	CB3845	PCR1	CB3845_S378_L001_R1_001.fastq	CB3845_S378_L001_R2_001.fastq
CB3845	Wild_rodent	Soutouta	Rattus_rattus	Run2	CB3845bis	PCR2	CB3845bis_S762_L001_R1_001.fastq	CB3845bis_S762_L001_R2_001.fastq
CB3846	Wild_rodent_(spleen)	Soutouta	Rattus_rattus	Run2	CB3846	PCR1	CB3846_S295_L001_R1_001.fastq	CB3846_S295_L001_R2_001.fastq
CB3846	Wild_rodent	Soutouta	Rattus_rattus	Run2	CB3846bis	PCR2	CB3846bis_S679_L001_R1_001.fastq	CB3846bis_S679_L001_R2_001.fastq
CB3848	Wild_rodent_(spleen)	Soutouta	Rattus_rattus	Run2	CB3848	PCR1	CB3848_S307_L001_R1_001.fastq	CB3848_S307_L001_R2_001.fastq
CB3848	Wild_rodent	Soutouta	Rattus_rattus	Run2	CB3848bis	PCR2	CB3848bis_S691_L001_R1_001.fastq	CB3848bis_S691_L001_R2_001.fastq
CB3850	Wild_rodent_(spleen)	Soutouta	Rattus_rattus	Run2	CB3850	PCR1	CB3850_S319_L001_R1_001.fastq	CB3850_S319_L001_R2_001.fastq
CB3850	Wild_rodent	Soutouta	Rattus_rattus	Run2	CB3850bis	PCR2	CB3850bis_S703_L001_R1_001.fastq	CB3850bis_S703_L001_R2_001.fastq
CB3851	Wild_rodent_(spleen)	Soutouta	Rattus_rattus	Run2	CB3851	PCR1	CB3851_S331_L001_R1_001.fastq	CB3851_S331_L001_R2_001.fastq
CB3851	Wild_rodent	Soutouta	Rattus_rattus	Run2	CB3851bis	PCR2	CB3851bis_S715_L001_R1_001.fastq	CB3851bis_S715_L001_R2_001.fastq
CB3852	Wild_rodent_(spleen)	Soutouta	Rattus_rattus	Run2	CB3852	PCR1	CB3852_S343_L001_R1_001.fastq	CB3852_S343_L001_R2_001.fastq
CB3852	Wild_rodent	Soutouta	Rattus_rattus	Run2	CB3852bis	PCR2	CB3852bis_S727_L001_R1_001.fastq	CB3852bis_S727_L001_R2_001.fastq
CB3853	Wild_rodent_(spleen)	Soutouta	Mastomys_erythroleucus	Run2	CB3853	PCR1	CB3853_S141_L001_R1_001.fastq	CB3853_S141_L001_R2_001.fastq
CB3853	Wild_rodent	Soutouta	Mastomys_erythroleucus	Run2	CB3853bis	PCR2	CB3853bis_S525_L001_R1_001.fastq	CB3853bis_S525_L001_R2_001.fastq
CB3854	Wild_rodent_(spleen)	Soutouta	Rattus_rattus	Run2	CB3854	PCR1	CB3854_S355_L001_R1_001.fastq	CB3854_S355_L001_R2_001.fastq
CB3854	Wild_rodent	Soutouta	Rattus_rattus	Run2	CB3854bis	PCR2	CB3854bis_S739_L001_R1_001.fastq	CB3854bis_S739_L001_R2_001.fastq
CB3855	Wild_rodent_(spleen)	Soutouta	Mastomys_erythroleucus	Run2	CB3855	PCR1	CB3855_S153_L001_R1_001.fastq	CB3855_S153_L001_R2_001.fastq
CB3855	Wild_rodent	Soutouta	Mastomys_erythroleucus	Run2	CB3855bis	PCR2	CB3855bis_S537_L001_R1_001.fastq	CB3855bis_S537_L001_R2_001.fastq
CB3856	Wild_rodent_(spleen)	Soutouta	Mastomys_erythroleucus	Run2	CB3856	PCR1	CB3856_S165_L001_R1_001.fastq	CB3856_S165_L001_R2_001.fastq
CB3856	Wild_rodent	Soutouta	Mastomys_erythroleucus	Run2	CB3856bis	PCR2	CB3856bis_S549_L001_R1_001.fastq	CB3856bis_S549_L001_R2_001.fastq
CB3857	Wild_rodent_(spleen)	Soutouta	Rattus_rattus	Run2	CB3857	PCR1	CB3857_S367_L001_R1_001.fastq	CB3857_S367_L001_R2_001.fastq
CB3857	Wild_rodent	Soutouta	Rattus_rattus	Run2	CB3857bis	PCR2	CB3857bis_S751_L001_R1_001.fastq	CB3857bis_S751_L001_R2_001.fastq
CB3858	Wild_rodent_(spleen)	Soutouta	Rattus_rattus	Run2	CB3858	PCR1	CB3858_S379_L001_R1_001.fastq	CB3858_S379_L001_R2_001.fastq
CB3858	Wild_rodent	Soutouta	Rattus_rattus	Run2	CB3858bis	PCR2	CB3858bis_S763_L001_R1_001.fastq	CB3858bis_S763_L001_R2_001.fastq
CB3863	Wild_rodent_(spleen)	Soutouta	Mastomys_erythroleucus	Run2	CB3863	PCR1	CB3863_S177_L001_R1_001.fastq	CB3863_S177_L001_R2_001.fastq
CB3863	Wild_rodent	Soutouta	Mastomys_erythroleucus	Run2	CB3863bis	PCR2	CB3863bis_S561_L001_R1_001.fastq	CB3863bis_S561_L001_R2_001.fastq
CB3864	Wild_rodent_(spleen)	Soutouta	Mastomys_erythroleucus	Run2	CB3864	PCR1	CB3864_S189_L001_R1_001.fastq	CB3864_S189_L001_R2_001.fastq
CB3864	Wild_rodent	Soutouta	Mastomys_erythroleucus	Run2	CB3864bis	PCR2	CB3864bis_S573_L001_R1_001.fastq	CB3864bis_S573_L001_R2_001.fastq
CB3865	Wild_rodent_(spleen)	Soutouta	Rattus_rattus	Run2	CB3865	PCR1	CB3865_S308_L001_R1_001.fastq	CB3865_S308_L001_R2_001.fastq
CB3865	Wild_rodent	Soutouta	Rattus_rattus	Run2	CB3865bis	PCR2	CB3865bis_S692_L001_R1_001.fastq	CB3865bis_S692_L001_R2_001.fastq
CB3867	Wild_rodent_(spleen)	Soutouta	Mastomys_erythroleucus	Run2	CB3867	PCR1	CB3867_S106_L001_R1_001.fastq	CB3867_S106_L001_R2_001.fastq
CB3867	Wild_rodent	Soutouta	Mastomys_erythroleucus	Run2	CB3867bis	PCR2	CB3867bis_S490_L001_R1_001.fastq	CB3867bis_S490_L001_R2_001.fastq
CB3872	Wild_rodent_(spleen)	Soutouta	Mastomys_erythroleucus	Run2	CB3872	PCR1	CB3872_S118_L001_R1_001.fastq	CB3872_S118_L001_R2_001.fastq
CB3872	Wild_rodent	Soutouta	Mastomys_erythroleucus	Run2	CB3872bis	PCR2	CB3872bis_S502_L001_R1_001.fastq	CB3872bis_S502_L001_R2_001.fastq
CB3873	Wild_rodent_(spleen)	Soutouta	Mastomys_erythroleucus	Run2	CB3873	PCR1	CB3873_S130_L001_R1_001.fastq	CB3873_S130_L001_R2_001.fastq
CB3873	Wild_rodent	Soutouta	Mastomys_erythroleucus	Run2	CB3873bis	PCR2	CB3873bis_S514_L001_R1_001.fastq	CB3873bis_S514_L001_R2_001.fastq
NCext_5	Negative_control_of_Extraction	/	/	Run2	TNEX1	PCR1	TNEX1_S96_L001_R1_001.fastq	TNEX1_S96_L001_R2_001.fastq
NCext_5	Negative_control_of_Extraction	/	/	Run2	TNEX1bis	PCR2	TNEX1bis_S480_L001_R1_001.fastq	TNEX1bis_S480_L001_R2_001.fastq
NCext_6	Negative_control_of_Extraction	/	/	Run2	TNEX2	PCR1	TNEX2_S192_L001_R1_001.fastq	TNEX2_S192_L001_R2_001.fastq
NCext_6	Negative_control_of_Extraction	/	/	Run2	TNEX2bis	PCR2	TNEX2bis_S576_L001_R1_001.fastq	TNEX2bis_S576_L001_R2_001.fastq
NCext_7	Negative_control_of_Extraction	/	/	Run2	TNEX3	PCR1	TNEX3_S288_L001_R1_001.fastq	TNEX3_S288_L001_R2_001.fastq
NCext_7	Negative_control_of_Extraction	/	/	Run2	TNEX3bis	PCR2	TNEX3bis_S672_L001_R1_001.fastq	TNEX3bis_S672_L001_R2_001.fastq
NCext_8	Negative_control_of_Extraction	/	/	Run2	TNEX4	PCR1	TNEX4_S384_L001_R1_001.fastq	TNEX4_S384_L001_R2_001.fastq
NCext_8	Negative_control_of_Extraction	/	/	Run2	TNEX4bis	PCR2	TNEX4bis_S768_L001_R1_001.fastq	TNEX4bis_S768_L001_R2_001.fastq
NCindex_1	Negative_control_of_Indexing	/	/	Run2	VIDE1	PCR1	VIDE1_S26_L001_R1_001.fastq	VIDE1_S26_L001_R2_001.fastq
NCindex_2	Negative_control_of_Indexing	/	/	Run2	VIDE1bis	PCR2	VIDE1bis_S410_L001_R1_001.fastq	VIDE1bis_S410_L001_R2_001.fastq
NCindex_3	Negative_control_of_Indexing	/	/	Run2	VIDE2	PCR1	VIDE2_S146_L001_R1_001.fastq	VIDE2_S146_L001_R2_001.fastq
NCindex_4	Negative_control_of_Indexing	/	/	Run2	VIDE2bis	PCR2	VIDE2bis_S530_L001_R1_001.fastq	VIDE2bis_S530_L001_R2_001.fastq
NCindex_5	Negative_control_of_Indexing	/	/	Run2	VIDE3	PCR1	VIDE3_S219_L001_R1_001.fastq	VIDE3_S219_L001_R2_001.fastq
NCindex_6	Negative_control_of_Indexing	/	/	Run2	VIDE3bis	PCR2	VIDE3bis_S603_L001_R1_001.fastq	VIDE3bis_S603_L001_R2_001.fastq
NCindex_7	Negative_control_of_Indexing	/	/	Run2	VIDE4	PCR1	VIDE4_S296_L001_R1_001.fastq	VIDE4_S296_L001_R2_001.fastq
NCindex_8	Negative_control_of_Indexing	/	/	Run2	VIDE4bis	PCR2	VIDE4bis_S680_L001_R1_001.fastq	VIDE4bis_S680_L001_R2_001.fastq
NCindex_9	Negative_control_of_Indexing	/	/	Run2	T-MiSeq9	PCR1	T-MiSeq9_S863_L001_R1_001.fastq	T-MiSeq9_S863_L001_R2_001.fastq
NCPCR_10	Negative_control_of_PCR	/	/	Run2	T-PCR1	PCR1	T-PCR1_S84_L001_R1_001.fastq	T-PCR1_S84_L001_R2_001.fastq
NCPCR_11	Negative_control_of_PCR	/	/	Run2	T-PCR2	PCR1	T-PCR2_S180_L001_R1_001.fastq	T-PCR2_S180_L001_R2_001.fastq
NCPCR_12	Negative_control_of_PCR	/	/	Run2	T-PCR3	PCR1	T-PCR3_S276_L001_R1_001.fastq	T-PCR3_S276_L001_R2_001.fastq
NCPCR_13	Negative_control_of_PCR	/	/	Run2	T-PCR4	PCR1	T-PCR4_S372_L001_R1_001.fastq	T-PCR4_S372_L001_R2_001.fastq
NCPCR_14	Negative_control_of_PCR	/	/	Run2	T-PCR9	PCR1	T-PCR9_S857_L001_R1_001.fastq	T-PCR9_S857_L001_R2_001.fastq
NCPCR_15	Negative_control_of_PCR	/	/	Run2	T-PCR1bis	PCR1	T-PCR1bis_S468_L001_R1_001.fastq	T-PCR1bis_S468_L001_R2_001.fastq
NCPCR_16	Negative_control_of_PCR	/	/	Run2	T-PCR2bis	PCR1	T-PCR2bis_S564_L001_R1_001.fastq	T-PCR2bis_S564_L001_R2_001.fastq
NCPCR_17	Negative_control_of_PCR	/	/	Run2	T-PCR3bis	PCR1	T-PCR3bis_S660_L001_R1_001.fastq	T-PCR3bis_S660_L001_R2_001.fastq
NCPCR_18	Negative_control_of_PCR	/	/	Run2	T-PCR4bis	PCR1	T-PCR4bis_S756_L001_R1_001.fastq	T-PCR4bis_S756_L001_R2_001.fastq
PCBartonella_t	Positive_control_of_PCR_(dilution_1/100th)	/	/	Run2	Bartonella	PCR1	Bartonella_S780_L001_R1_001.fastq	Bartonella_S780_L001_R2_001.fastq
PCBartonella_t	Positive_control_of_PCR_(dilution_1/100e)	/	/	Run2	Bartonellabis	PCR2	Bartonellabis_S828_L001_R1_001.fastq	Bartonellabis_S828_L001_R2_001.fastq
PCBorrelia_b	Positive_control_of_PCR_&_Positive_control_of_Indexing_(dilution_1/100th)	/	/	Run2	Borrelia	PCR1	Borrelia_S792_L001_R1_001.fastq	Borrelia_S792_L001_R2_001.fastq
PCBorrelia_b	Positive_control_of_PCR_&_Positive_control_of_Indexing_(dilution_1/100th)	/	/	Run2	Borreliabis	PCR2	Borreliabis_S840_L001_R1_001.fastq	Borreliabis_S840_L001_R2_001.fastq
PCMycoplasma_m	Positive_control_of_PCR_(dilution_1/100th)	/	/	Run2	Mycoplasma-mycoides	PCR1	Mycoplasma-mycoides_S816_L001_R1_001.fastq	Mycoplasma-mycoides_S816_L001_R2_001.fastq
PCMycoplasma_m	Positive_control_of_PCR_(dilution_1/100th)	/	/	Run2	Mycoplasma-mycoidesbis	PCR2	Mycoplasma-mycoidesbis_S864_L001_R1_001.fastq	Mycoplasma-mycoidesbis_S864_L001_R2_001.fastq
PCMycoplasma_p	Positive_control_of_PCR_(dilution_1/100th)	/	/	Run2	Mycoplasma-putrefaciens	PCR1	Mycoplasma-putrefaciens_S804_L001_R1_001.fastq	Mycoplasma-putrefaciens_S804_L001_R2_001.fastq
PCMycoplasma_p	Positive_control_of_PCR_(dilution_1/100th)	/	/	Run2	Mycoplasma-putrefaciensbis	PCR2	Mycoplasma-putrefaciensbis_S852_L001_R1_001.fastq	Mycoplasma-putrefaciensbis_S852_L001_R2_001.fastq
CB3557	Wild_rodent_(spleen)	Marsassoum	Rattus_rattus	Run2	CB3557bis	PCR2	CB3557_S778_L001_R1_001.fastq	CB3557_S778_L001_R2_001.fastq
CB3558	Wild_rodent	Marsassoum	Rattus_rattus	Run2	CB3558bis	PCR2	CB3558_S790_L001_R1_001.fastq	CB3558_S790_L001_R2_001.fastq
CB3561	Wild_rodent_(spleen)	Marsassoum	Rattus_rattus	Run2	CB3561bis	PCR2	CB3561_S802_L001_R1_001.fastq	CB3561_S802_L001_R2_001.fastq
CB3563	Wild_rodent	Marsassoum	Rattus_rattus	Run2	CB3563bis	PCR2	CB3563_S814_L001_R1_001.fastq	CB3563_S814_L001_R2_001.fastq
CB3566	Wild_rodent_(spleen)	Marsassoum	Rattus_rattus	Run2	CB3566bis	PCR2	CB3566_S826_L001_R1_001.fastq	CB3566_S826_L001_R2_001.fastq
CB3567	Wild_rodent	Marsassoum	Rattus_rattus	Run2	CB3567bis	PCR2	CB3567_S838_L001_R1_001.fastq	CB3567_S838_L001_R2_001.fastq
CB3568	Wild_rodent_(spleen)	Marsassoum	Rattus_rattus	Run2	CB3568bis	PCR2	CB3568_S850_L001_R1_001.fastq	CB3568_S850_L001_R2_001.fastq
CB3569	Wild_rodent	Marsassoum	Rattus_rattus	Run2	CB3569bis	PCR2	CB3569_S862_L001_R1_001.fastq	CB3569_S862_L001_R2_001.fastq
CB3570	Wild_rodent_(spleen)	Marsassoum	Rattus_rattus	Run2	CB3570bis	PCR2	CB3570_S779_L001_R1_001.fastq	CB3570_S779_L001_R2_001.fastq
CB3571	Wild_rodent	Marsassoum	Rattus_rattus	Run2	CB3571bis	PCR2	CB3571_S791_L001_R1_001.fastq	CB3571_S791_L001_R2_001.fastq
CB3574	Wild_rodent_(spleen)	Marsassoum	Rattus_rattus	Run2	CB3574bis	PCR2	CB3574_S803_L001_R1_001.fastq	CB3574_S803_L001_R2_001.fastq
CB3815	Wild_rodent	Soutouta	Rattus_rattus	Run2	CB3815bis	PCR2	CB3815_S815_L001_R1_001.fastq	CB3815_S815_L001_R2_001.fastq
CB3816	Wild_rodent_(spleen)	Soutouta	Rattus_rattus	Run2	CB3816bis	PCR2	CB3816_S827_L001_R1_001.fastq	CB3816_S827_L001_R2_001.fastq
CB3819	Wild_rodent	Soutouta	Rattus_rattus	Run2	CB3819bis	PCR2	CB3819_S839_L001_R1_001.fastq	CB3819_S839_L001_R2_001.fastq
CB3820	Wild_rodent_(spleen)	Soutouta	Rattus_rattus	Run2	CB3820bis	PCR2	CB3820_S851_L001_R1_001.fastq	CB3820_S851_L001_R2_001.fastq
CB3821	Wild_rodent	Soutouta	Rattus_rattus	Run2	CB3821bis	PCR2	CB3821_S863_L001_R1_001.fastq	CB3821_S863_L001_R2_001.fastq
